# Supplementary material for: Systematic computational identification of prognostic cytogenetic markers in neuroblastoma
Source: BMC Med Genomics. 2019 Dec 12;12:192. doi: 10.1186/s12920-019-0620-6 (PMC6909636; doi:10.1186/s12920-019-0620-6)
Supplement: Supplementary file 1 — Additional file 1: Table S1. The copy number values of each chromosomal band on the Kocak dataset and the Pugh dataset. [file 12920_2019_620_MOESM1_ESM.xlsx]

## Sheet: GSE45478_Kocak
	GSM1105258	GSM1105251	GSM1105261	GSM1105262	GSM1105263	GSM1105264	GSM1105265	GSM1105266	GSM1105267	GSM1105268	GSM1105269	GSM1105270	GSM1105271	GSM1105272	GSM1105273	GSM1105274	GSM1105275	GSM1105276	GSM1105277	GSM1105253	GSM1105257	GSM1105247	GSM1105278	GSM1105279	GSM1105280	GSM1105281	GSM1105259	GSM1105282	GSM1105283	GSM1105284	GSM1105285	GSM1105286	GSM1105287	GSM1105289	GSM1105290	GSM1105252	GSM1105291	GSM1105292	GSM1105293	GSM1105294	GSM1105295	GSM1105296	GSM1105297	GSM1105298	GSM1105299	GSM1105300	GSM1105301	GSM1105302	GSM1105303
chr13q12	0.0629	-0.1348	0.5869	0.4254	0.2479	0.354	0.6217	0.5512	-0.0015	0.5086	-0.2285	-0.1129	0.2389	-0.2606	-0.0077	-0.2282	0.1804	0.7125	-0.0357	0.0088	0.1037	-0.1291	-0.2602	0.0292	-0.2641	0.0024	0.3311	0.0178	0.0857	0.043	0.51	0.069	0.0177	0.1096	0.3507	0.2677	0.0182	0.4991	0.1042	-0.1215	0.1711	0.3135	0.3306	-0.0022	0.6425	0.5354	0.1845	-0.1655	0.2966
chr15q11	0.2802	-0.2235	-0.4613	-0.0426	-0.4835	0.0943	0.5359	-0.0316	0.0458	-0.2436	-0.1985	0.426	-0.3663	-0.3062	-0.1258	0.4819	0.19	0.1181	-0.0037	-0.056	0.2338	-0.0248	-0.3059	0.0422	-0.351	-0.0664	0.1721	0.0359	0.1082	0.1594	-0.1606	0.1915	-0.0572	0.0157	-0.1097	-0.158	0.03	-0.2779	0.0957	-0.1152	0	-0.2204	-0.1543	0.0118	0.016	-0.0544	0.1619	-0.3062	-0.3526
chr13q14	0.0629	-0.1348	0.5869	0.4254	0.2479	0.7604	0.6217	0.5512	-0.0015	0.5086	-0.2285	-0.1129	0.2389	-0.2606	-0.0077	-0.2282	0.1804	0.7125	-0.0357	-0.1441	0.1037	-0.1291	-0.2602	0.0292	-0.2641	0.0024	0.3311	0.0178	0.0857	0.0282	0.51	0.6967	0.0177	0.1096	0.3507	0.2803	0.0182	0.4991	0.1042	-0.1215	0.1711	0.3135	0.3306	-0.0022	0.6425	0.5354	0.1845	-0.1655	0.2966
chr21q11	0.0588	0.7005	-0.3698	0.4244	-0.1075	-0.4545	0.0217	-0.4102	0.0409	-0.2529	-0.2239	-0.1226	-0.3786	0.3925	-0.0104	-0.2369	0.1401	-0.4658	-0.0473	-0.7726	0.0938	-0.6811	-0.3237	0.0268	-0.2457	0.0385	0.1724	0.0436	0.1025	0.0393	-0.0819	-0.019	-0.2022	0.0021	-0.1117	0.2375	0.0404	-0.2582	0.0832	-0.1363	-0.15	-0.0245	-0.149	0.0302	0.6018	-0.0701	0.1626	-0.1711	-0.3665
chr15q15	0.0708	-0.0771	-0.4613	-0.0171	-0.4835	0.0943	0.5624	-0.0316	0.0458	-0.2436	-0.1985	-0.1114	-0.3663	-0.2554	0.0062	0.3238	0.19	0.1181	-0.0037	-0.056	0.1217	0.1123	-0.2446	0.0422	-0.2263	0.0378	0.1721	0.0359	0.0891	-0.4275	-0.0687	0.011	0.0198	0.0157	-0.1097	-0.1232	0.03	-0.2779	0.0957	-0.1152	0	-0.2972	-0.1543	0.0118	0.016	-0.0544	0.1619	-0.1821	-0.385
chr20q12	0.0725	-0.0061	0.6592	0.4417	0.2617	0.3089	-0.0043	-0.0109	0.0763	-0.2269	-0.2166	-0.0974	0.0865	0.4275	0.0283	0.3269	0.1944	0.1881	0.0093	0.527	-0.0861	-0.2081	0.5315	0.0295	0.555	0.0591	0.2159	0.0679	0.0955	0.0443	-0.0654	0.0036	0.0173	0.0195	0.1696	-0.1419	0.0444	-0.2536	0.1202	0.2258	-0.0273	-0.288	0.1983	0.0341	0.6675	-0.0371	0.1747	-0.1745	0.1565
chr20q13	0.0702	-0.0059	0.6387	0.428	0.2536	0.2993	-0.0042	-0.0106	0.0739	-0.2199	-0.2099	-0.0944	0.0838	0.4142	0.0274	0.3168	0.1884	0.1823	0.009	0.5106	-0.0834	-0.0196	0.515	0.0286	0.5378	0.0573	0.2092	0.0658	0.0925	0.0429	-0.0634	0.0035	0.0168	0.0189	0.1643	-0.1375	0.043	-0.2457	0.1165	0.1978	-0.0224	-0.2791	0.1921	0.033	0.6468	-0.0359	0.1736	-0.1691	0.1516
chr13q21	0.0629	-0.1348	0.5869	0.4254	0.2479	0.7604	0.6217	0.5512	-0.0015	0.5086	-0.2285	-0.1129	0.2389	-0.2606	-0.0077	-0.2282	0.1804	0.7125	-0.0357	-0.1441	0.1037	-0.1291	-0.2602	0.0292	-0.2641	0.0024	0.3311	0.0178	0.0857	-0.0471	0.51	0.6967	0.0177	0.1096	0.3507	0.3376	0.0182	0.4991	0.1042	-0.1215	0.1711	0.3135	0.3306	-0.0022	0.6425	0.5354	0.1845	-0.1655	0.2966
chr18q21	0.0652	-0.0764	-0.0076	-0.0105	-0.1224	0.0103	0.633	0.0117	0.0415	-0.2543	-0.2164	0.0858	0.2546	-0.2406	-0.0069	-0.2159	-0.4299	0.1354	-0.0266	0.5102	0.4477	0.4539	-0.249	0.1363	0.9373	0.0019	0.5306	0.0168	0.0957	-0.4137	-0.0579	-0.0012	0.1015	0.0796	0.3361	0.6997	0.0057	1.2693	0.1072	-0.1168	0.2864	-0.2893	-0.0937	0.0081	0.0234	-0.0435	0.1809	0.5458	0.7141
chr21q22	0.0545	0.6489	-0.4947	0.3931	-0.0996	-0.421	0.0201	-0.5013	0.0379	-0.2343	-0.2074	-0.1136	-0.3507	0.3636	-0.0096	-0.2195	0.1298	-0.4315	-0.0438	-0.7157	0.0869	-0.6309	-0.2285	0.0248	-0.2276	0.0357	0.1597	0.0404	0.095	0.0364	-0.0759	-0.0176	-0.284	0.0019	-0.1907	0.22	0.0073	-0.2392	0.0771	-0.1263	-0.139	-0.0227	-0.138	0.028	0.5575	-0.0649	0.1506	-0.1585	-0.3395
chr20p13	0.0722	-0.0557	0.6568	0.4401	0.2607	0.3078	-0.0043	-0.0109	0.076	-0.2261	-0.2158	-0.097	0.1063	0.4259	0.0282	0.3257	0.1937	0.1874	0.0093	-0.0877	-0.0858	-0.0356	0.5296	0.0294	0.553	0.0589	0.2151	0.0677	0.0952	0.0441	-0.0652	0.0036	0.0172	0.0194	0.169	-0.1414	0.0442	-0.2527	0.1198	0.225	-0.0272	-0.2869	0.1976	0.034	0.6651	-0.0725	0.1741	-0.1739	0.1559
chr15q13	0.0708	-0.0771	-0.4613	-0.0171	-0.4835	0.0943	0.5156	-0.0316	0.0458	-0.2436	-0.1985	-0.0352	-0.3663	-0.2554	0.0062	0.3238	0.19	0.1181	-0.0037	-0.056	0.1217	0.1123	-0.2446	0.0422	-0.2263	0.0378	0.1721	0.0359	0.079	0.0539	-0.0687	0.011	0.0198	0.0157	-0.1097	-0.1232	0.03	-0.2779	0.0957	-0.1152	0	-0.2972	-0.1543	0.0118	0.016	-0.0544	0.1619	-0.1821	-0.385
chr20p11	0.0725	-0.1645	0.6592	0.4417	0.2617	0.3089	-0.0043	-0.0109	0.0763	-0.2269	-0.2166	-0.0974	0.0865	0.4275	0.0283	0.3269	0.1944	0.1881	0.0093	-0.088	-0.0861	-0.0357	0.5315	0.0295	0.555	0.0591	0.2159	0.0679	0.0955	0.0443	-0.0654	0.0036	0.0173	0.0195	0.1696	-0.1419	0.0444	-0.2536	0.1202	0.2258	-0.0273	-0.288	0.1983	0.0341	0.6675	-0.0371	0.1747	-0.1745	0.1565
chr18q12	0.0652	0.2684	-0.0076	-0.0105	-0.1224	0.0103	0.633	0.0117	0.0415	-0.2543	-0.2164	0.1092	0.2546	-0.2406	-0.0069	-0.2159	-0.4299	0.1354	-0.0266	0.0172	0.4477	0.4539	-0.249	0.0724	0.9373	0.0019	0.5306	0.0168	0.0957	-0.4137	-0.0579	-0.0012	0.1015	0.0796	0.3361	0.6997	0.0057	1.2693	0.1072	-0.1168	0.2864	-0.2844	-0.0937	0.0081	0.0234	-0.0435	0.1809	0.5458	0.7141
chr9q33	0.6533	-0.0199	0.3651	-0.0152	-0.4881	-0.0475	0.0261	-0.0135	0.0409	-0.2457	-0.2041	0.2702	-0.38	-0.2409	0.0345	0.3325	-0.4024	0.1552	-0.0186	-0.0367	-0.3316	-0.024	-0.2463	0.0213	-0.2138	0.0557	-0.2116	0.0303	0.1018	-0.4265	-0.0772	0.0003	-0.1423	-0.2718	-0.1388	-0.1185	0.0328	0.4729	0.0929	-0.1356	-0.2934	0.2996	-0.1368	0.0086	0.0147	-0.0551	0.173	-0.1758	0.1535
chr13q11	0.0564	-0.1208	0.526	0.3813	0.2222	0.3173	0.5572	0.494	-0.0013	0.4558	-0.2048	-0.1012	0.2141	-0.2336	-0.0069	-0.2045	0.1617	0.6386	-0.032	0.0079	0.0929	-0.1157	-0.2332	0.0262	-0.2367	0.0022	0.2968	0.016	0.0768	0.0385	0.4571	0.0656	0.0159	0.0982	0.3143	0.2399	0.0163	0.4473	0.0934	-0.1089	0.1534	0.281	0.2963	-0.002	0.5758	0.4799	0.1654	-0.1483	0.2658
chr9q34	0.5951	-0.0181	0.3326	-0.0138	-0.4446	-0.0433	0.0238	-0.0123	0.0373	-0.2238	-0.1859	0.2461	-0.3462	-0.2195	0.0314	0.3029	-0.3666	0.1414	-0.0169	-0.0334	-0.3021	-0.0219	-0.2244	0.0194	-0.1948	0.0507	-0.1928	0.0276	0.0927	-0.3885	-0.0703	0.0003	-0.1296	-0.2476	-0.1264	-0.108	0.0299	0.4308	0.0846	-0.1235	-0.2673	0.2729	-0.1246	0.0078	0.0134	-0.0502	0.1576	-0.1602	0.1398
chr22q11	0.0559	-0.0152	0.1162	0.0819	0.3316	0.167	0.5368	0.4625	0.1796	-0.173	0.4272	0.2935	-0.3301	0.4581	0.0712	0.3666	0.2164	0.2228	0.0809	0.0082	0.5985	0.6056	-0.1915	0.0332	0.6396	0.1413	0.241	0.1007	0.1425	0.1394	0.4141	0.035	0.4498	0.0316	0.0017	-0.1867	0.0523	-0.2224	0.7196	0.1595	-0.0397	0.3279	0.3712	0.0447	0.0505	0.551	0.1724	-0.1944	0.1301
chr9q12	0.6533	-0.1368	0.0175	-0.0152	-0.4881	-0.0475	0.0261	-0.0135	0.0409	-0.2457	-0.2041	0.2702	-0.38	-0.2409	0.0345	0.3325	-0.4024	0.1552	-0.0186	-0.0367	-0.3316	-0.671	-0.2463	0.0213	-0.2138	0.0557	-0.2116	0.0303	0.1018	-0.4265	-0.0772	0.0003	-0.1423	-0.2718	-0.1388	-0.1185	0.0328	0.4729	0.0929	-0.1356	-0.2934	0.2996	-0.1368	0.0086	0.0147	-0.0551	0.173	-0.1758	0.1535
chr20q11	0.0725	-0.0345	0.6592	0.4417	0.2617	0.3089	-0.0043	-0.0109	0.0763	-0.2269	-0.2166	-0.0974	0.0865	0.4275	0.0283	0.3269	0.1944	0.1881	0.0093	0.3202	-0.0861	-0.0488	0.5315	0.0295	0.555	0.0591	0.2159	0.0679	0.0955	0.0443	-0.0654	0.0036	0.0173	0.0195	0.1696	-0.1419	0.0444	-0.2536	0.1202	0.2258	-0.0273	-0.288	0.1983	0.0341	0.6675	-0.0371	0.1747	-0.1745	0.1565
chr9q21	0.6533	-0.1584	0.3404	-0.0152	-0.4881	-0.0475	0.0261	-0.0135	0.0409	-0.2457	-0.2041	0.2702	-0.38	-0.2409	0.0345	0.3325	-0.4024	0.1552	-0.0186	-0.0367	-0.3316	-0.0695	-0.2463	0.0213	-0.2138	0.0557	-0.2116	0.0303	0.1018	-0.4265	-0.0772	0.0003	-0.1423	-0.2718	-0.1388	-0.1185	0.0328	0.4729	0.0929	-0.1356	-0.2934	0.2996	-0.1368	0.0086	0.0147	-0.0551	0.173	-0.1758	0.1535
chr9p24	0.6422	-0.1715	0.0172	-0.0149	-0.4798	-0.0467	0.0257	-0.0133	0.0402	-0.2415	-0.2006	0.2656	-0.3735	-0.2368	0.0077	0.3268	-0.3956	0.1526	-0.0183	-0.2127	-0.326	-0.6596	-0.2421	0.0391	-0.2785	-0.9343	-0.208	-0.9252	0.1001	-0.4192	-0.0759	0.0003	-0.1399	-0.2672	-0.1364	-0.1165	0.0322	0.4649	0.0913	-0.1333	-0.2884	0.2945	-0.1345	0.0085	0.0144	-0.0542	0.1701	-0.1728	0.1509
chr22q13	0.0488	-0.0133	0.1015	0.0197	0.2895	0.1373	0.4687	0.4216	0.1332	-0.1511	0.373	0.0729	-0.2825	0.4014	0.0622	0.3201	0.1889	0.1945	0.0706	0.0072	0.5226	0.1673	-0.1776	0.0443	0.5585	0.1234	0.2396	0.0945	0.1244	0.0732	0.3616	-0.7505	0.0577	0.0276	0.0015	-0.163	0.0444	-0.2377	0.6283	0.1393	-0.0347	0.2863	0.3241	0.0214	0.0334	0.4937	0.1505	-0.1697	0.1136
chrxp11	-0.5073	0.7799	0.0032	-0.5019	0.2228	-0.4105	-0.5224	-0.5332	0.032	-0.237	-0.2347	-0.6188	0.2148	-0.2231	-0.0008	-0.7808	-0.0902	-0.4337	-0.0593	-0.0363	-0.3165	-0.9073	-0.2369	0.0367	-0.2635	0.0282	-0.3197	-0.0721	-0.4985	0.0517	-0.1648	-0.0428	-0.3179	0.0319	0.0682	-0.0857	0.0062	-0.2665	-0.4979	-1.0282	-0.2531	-0.2898	-0.1845	0.0405	-0.6185	-0.1324	-0.391	-0.189	0.1568
chr4q31	-0.555	-0.1814	0.0338	-0.038	-0.3947	-0.0412	0.03	-0.0019	0.0012	-0.2774	-0.2224	-0.6507	-0.3935	-0.2529	-0.0117	-0.2362	-0.4263	-0.4882	-0.0707	-0.102	-0.3508	0.1486	-0.2714	0.0255	-0.2751	0.0036	0.2099	-0.0066	-0.512	0.0539	-0.0751	-0.0244	-0.317	-0.152	-0.2629	-0.0607	0.0275	-0.2665	-0.5178	-0.116	-0.4255	-0.3023	0.0715	0.0067	-0.013	-0.0797	-0.3947	-0.1706	-0.355
chrxq24	-0.5073	-0.0881	0.0032	-0.5019	0.2228	-0.4105	-0.5224	-0.5332	0.012	-0.237	-0.2347	-0.6188	0.2148	-0.2231	-0.0008	-0.7808	-0.0902	-0.4337	-0.0417	-0.0721	-0.3165	-0.9073	-0.2369	0.0367	-0.2635	0.0282	-0.3197	-0.0721	-0.4985	0.0517	-0.1648	-0.0428	-0.3301	0.0319	0.0682	-0.0857	0.0062	-0.2665	-0.4979	-1.0282	-0.2531	-0.2898	-0.1845	0.0405	-0.6185	-0.1324	-0.391	-0.189	0.1568
chr4q32	-0.555	-0.1814	0.0338	-0.038	-0.3947	-0.0412	0.03	-0.0019	0.0012	-0.2774	-0.2224	-0.6507	-0.3935	-0.2529	-0.0117	-0.2362	-0.4263	-0.4882	-0.0707	-0.102	-0.3508	0.186	-0.2714	0.0255	-0.2751	0.0036	0.2099	-0.0066	-0.512	0.0539	-0.0751	-0.0244	-0.317	-0.152	-0.2629	-0.0607	0.0275	-0.2665	-0.5178	-0.116	-0.4255	-0.3023	0.0715	0.0067	-0.013	-0.0797	-0.3947	-0.1706	-0.355
chr15q21	0.0708	-0.0771	-0.4613	-0.0171	-0.4835	0.0943	0.5624	-0.0316	0.0458	-0.2436	-0.1985	-0.1114	-0.3663	-0.2554	0.0062	0.3238	0.19	0.1181	-0.0037	-0.056	0.1217	0.1123	-0.2446	0.0422	-0.2263	0.0378	0.1721	0.0359	0.0891	-0.4275	-0.0687	0.011	0.0198	0.0157	-0.1097	-0.1328	0.03	-0.2779	0.0957	-0.1152	0	-0.2972	-0.1543	0.0118	0.016	-0.0544	0.1619	-0.1821	-0.385
chr14q23	-0.5491	-0.0663	-0.5272	-0.4834	-0.1226	-0.444	0.0025	0.5175	-0.0175	-0.2514	-0.208	-0.6446	-0.382	-0.2442	0.0096	-0.7387	-0.4107	-0.4662	0.1432	-0.0589	-0.334	-0.6461	-0.247	0.0222	-0.2101	0.0402	-0.2051	0.0205	-0.5122	-0.4236	-0.6257	-0.1647	-0.3139	0.0198	-0.132	-0.1159	0.0609	-0.2678	-0.5135	-0.1046	-0.1491	-0.2892	-0.1742	-0.0055	-0.6156	-0.0763	-0.399	-0.1763	-0.3797
chr4q26	-0.555	-0.1814	0.0338	-0.038	-0.3947	-0.0412	0.03	-0.0019	0.0012	-0.2774	-0.2224	-0.6507	-0.3935	-0.2529	-0.0117	-0.2362	-0.4263	-0.4882	-0.0707	-0.102	-0.3508	0.1486	-0.2714	0.0255	-0.2751	0.0036	0.2099	-0.0066	-0.512	0.0539	-0.0751	-0.0244	-0.317	-0.152	-0.2629	-0.0607	0.0275	-0.2665	-0.5178	-0.116	-0.4255	-0.3023	0.0715	0.0067	-0.013	-0.0797	-0.3947	-0.1706	-0.355
chr15q22	0.0708	-0.0771	-0.4613	-0.0171	-0.4835	0.0943	0.5624	-0.0316	0.0458	-0.2436	-0.1985	-0.1114	-0.3663	-0.2554	0.0062	0.3238	0.19	0.1181	-0.0037	-0.056	0.1217	0.1123	-0.2446	0.0422	-0.2263	0.0378	0.1721	0.0359	0.0891	-0.4275	-0.0687	0.011	0.0198	0.0157	-0.1097	-0.1628	0.03	-0.2779	0.0957	-0.1152	0	-0.2972	-0.1543	0.0118	0.016	-0.0544	0.1619	-0.1821	-0.385
chr8q22	0.0558	0.083	0.0647	-0.4848	-0.1101	0.3649	-0.5161	0.5144	-0.0409	-0.2698	-0.2112	-0.1022	0.2044	-0.2585	-0.0011	-0.2165	-0.4164	-0.4735	-0.0367	-0.1129	0.1073	-0.2567	-0.2799	0.0307	0.4088	0.0064	-0.2173	0.0106	0.0974	0.0434	0.4872	-0.0066	0.017	0.0265	0.1401	-0.0784	0.0387	0.501	0.0883	0.2343	-0.1289	-0.2969	-0.1567	0.0056	-0.0245	-0.0338	-0.4059	-0.1769	-0.3662
chr8q12	0.0558	-0.1829	0.0647	-0.4848	-0.1101	0.3649	-0.5161	0.5144	-0.0409	-0.2698	-0.2112	-0.1022	0.2044	-0.2585	-0.0011	-0.2165	-0.4164	-0.4735	-0.0367	-0.1129	0.1073	-0.2567	-0.2799	0.0307	0.4088	0.0064	-0.2173	0.0106	0.0974	0.0434	0.4872	-0.0066	0.017	0.0265	0.1401	-0.0784	-0.0119	0.501	0.0883	0.2343	-0.1289	-0.2969	-0.1567	0.0056	-0.0245	-0.0851	-0.4059	-0.1769	-0.3662
chr9q32	0.6533	-0.0199	0.3651	-0.0152	-0.4881	-0.0475	0.0261	-0.0135	0.0409	-0.2457	-0.2041	0.2702	-0.38	-0.2409	0.0345	0.3325	-0.4024	0.1552	-0.0186	-0.0367	-0.3316	-0.024	-0.2463	0.0213	-0.2138	0.0557	-0.2116	0.0303	0.1018	-0.4265	-0.0772	0.0003	-0.1423	-0.2718	-0.1388	-0.1185	0.0328	0.4729	0.0929	-0.1356	-0.2934	0.2996	-0.1368	0.0086	0.0147	-0.0551	0.173	-0.1758	0.1535
chr7p22	0.6596	0.7337	0.0513	0.4417	0.6666	0.416	0.574	0.5183	0.0385	0.5431	0.7269	0.4819	0.3404	0.4191	0.0221	0.3215	0.1821	0.6965	-0.0091	-0.0657	0.577	0.495	0.5032	0.0467	0.5502	0.05	0.1618	0.0236	0.6999	0.0702	0.4829	0.1973	0.3427	0.2485	0.3559	0.5452	0.0351	1.2416	0.6904	0.2326	0.3864	0.8887	-0.0852	0.0014	0.6113	0.5455	0.1671	0.5286	0.6959
chr17q11	1.2524	0.448	0.6407	0.4621	0.6313	0.3063	0.5032	0.4768	0.128	0.5851	0.9976	0.427	1.003	0.4208	0.0248	0.3485	0.7963	0.7949	0.0471	-0.0356	0.589	1.1001	0.5417	0.0132	-0.1974	0.0767	0.1471	0.3796	0.7226	0.0875	0.4911	0.0163	0.7299	0.9109	-0.1613	0.5354	0.926	1.1519	0.6937	0.5357	0.6922	0.9154	0.3865	0.3109	0.6566	0.7473	0.7345	1.1972	0.6377
chr4q12	-0.5489	-0.1583	0.0338	-0.038	-0.3947	-0.042	0.03	-0.0019	0.0012	-0.2774	-0.2224	-0.6471	-0.3935	-0.2529	-0.0117	-0.2362	-0.4263	-0.4882	-0.061	-0.102	-0.3508	0.1645	-0.2805	0.0255	-0.2751	0.0036	0.2099	-0.0066	-0.512	0.0637	-0.0808	-0.0244	-0.317	-0.2794	-0.2629	-0.0607	0.0275	-0.2665	-0.5047	-0.1022	-0.361	-0.3023	0.0715	-0.0033	-0.013	-0.0797	-0.3947	-0.1775	-0.3661
chr10p12	0.0594	-0.1421	0.0677	-0.0189	-0.0951	0.2814	0.577	-0.0192	0.0314	-0.2419	-0.2011	-0.1013	-0.3648	-0.2326	0.0247	0.3311	-0.4128	-0.4485	-0.0133	-0.0437	0.1424	-0.0512	-0.2406	-0.3261	-0.2522	0.0406	-0.281	0.0293	0.1202	0.0624	0.3984	-0.0057	0.0338	-0.2521	-0.1961	-0.1091	0.0297	-0.2643	0.0938	-0.1095	-0.1466	-0.2761	-0.1735	0.0138	0.0196	0.5333	-0.4009	-0.176	-0.3719
chr7q34	0.6734	0.749	0.6872	0.4509	0.6805	0.4247	0.586	0.5291	0.0393	0.5544	0.7421	0.492	0.3475	0.4279	0.0226	0.3282	0.1859	0.711	-0.0093	0.0555	0.589	0.5053	0.5137	0.0477	0.5617	0.051	0.1652	0.0241	0.7145	0.0717	0.493	0.8873	0.3499	0.2537	0.3633	0.6535	0.0358	1.2947	0.7048	0.2375	0.3945	0.9073	-0.087	0.0014	0.6241	0.5396	0.1706	0.5396	0.7104
chr4p15	-0.5489	-0.1583	0.0338	-0.038	-0.3947	-0.042	0.03	-0.0019	0.0012	-0.2774	-0.2224	-0.6471	-0.3935	-0.2529	-0.0117	-0.2362	-0.4263	-0.4882	-0.061	-0.102	-0.3508	0.2451	-0.2486	0.0255	-0.2751	0.0036	0.2099	-0.0066	-0.512	0.0637	-0.0808	-0.0244	-0.317	-0.2794	-0.2629	-0.0607	0.0275	-0.2665	-0.5047	-0.1523	-0.3481	-0.3023	0.0715	-0.0033	-0.013	-0.0797	-0.3947	-0.1775	-0.3661
chr3q25	-0.549	-0.1604	-0.5331	-0.4778	-0.4829	-0.443	-0.5413	-0.0137	0.0227	-0.2665	-0.2228	-0.1049	-0.503	-0.2465	0.0065	-0.2226	-0.4167	-0.4682	-0.0575	-0.0906	-0.3358	-0.0825	-0.2527	0.0222	-0.2956	-0.1049	-0.602	0.0106	-0.5047	0.0283	-0.6257	-0.0129	-0.0273	-0.0152	-0.1142	-0.0382	0.0361	-0.2673	0.0829	-0.1136	-0.1074	-0.2985	-0.1464	0.0043	-0.0015	-0.6624	-0.396	-0.1771	-0.3665
chr10q11	0.0594	-0.143	0.0677	-0.0189	-0.0951	0.2814	0.577	-0.0192	0.0314	-0.2419	-0.2011	-0.1013	-0.3648	-0.2326	0.0247	0.2619	-0.4128	-0.4485	-0.0133	-0.0437	0.1424	-0.1006	-0.2406	-0.3261	-0.2522	0.0406	-0.303	0.0293	0.2645	0.0624	0.3984	-0.0057	-0.033	-0.2521	-0.2316	-0.1091	-0.5252	-0.2643	0.0938	-0.1095	-0.1466	-0.2761	-0.1735	0.0138	0.0196	0.4354	-0.4009	-0.176	-0.3719
chr3q23	-0.549	-0.0684	-0.5331	-0.4778	-0.4829	-0.443	-0.5413	-0.0137	0.0227	-0.2665	-0.2228	-0.1049	-0.503	-0.2465	0.0065	-0.2226	-0.4167	-0.4682	-0.0575	-0.0906	-0.3358	-0.0825	-0.2527	0.0222	-0.2108	-0.1049	-0.602	0.0106	-0.5047	0.0283	-0.6257	-0.0129	-0.0273	-0.0152	-0.1142	-0.0982	0.0361	-0.2673	0.0829	-0.1136	-0.1074	-0.2985	-0.1464	0.0043	-0.0015	-0.6624	-0.396	-0.1771	-0.3665
chr12q24	0.0601	0.8463	0.0418	0.0561	0.2317	-0.0382	0.0186	-0.0037	0.1239	0.5149	0.369	0.4005	0.1338	0.3864	0.0182	0.3895	0.7231	0.1454	0.7951	1.0519	0.0961	0.6252	0.5305	0.0277	-0.1369	0.1032	0.1082	0.0366	0.0948	0.5223	-0.0605	0.1103	0.0771	0.1045	0.0837	-0.0961	0.0487	-0.237	0.1056	0.2173	0.4523	0.2968	0.3862	0.0097	0.0598	-0.0231	0.7015	0.5045	0.6633
chr5q31	0.0557	0.8463	0.0343	-0.027	-0.1084	0.0326	0.0488	-0.0112	0.0733	0.5347	-0.2217	0.4294	0.2312	0.4061	0	-0.2175	0.1839	0.1326	-0.0333	-0.0946	-0.3193	0.3432	0.4849	0.0215	-0.2648	0.0233	0.1314	0.0114	0.0964	-0.4461	-0.0654	-0.0058	0.0288	0.0254	-0.0483	0.2985	0.0403	-0.0665	0.1047	-0.1211	-0.0672	0.3153	0.0515	0.0101	0.0135	-0.0547	0.1769	-0.1678	0.1828
chr6p12	0.0458	-0.1728	0.6498	0.4244	0.6237	-0.0326	0.5836	0.5294	-0.0115	-0.262	0.3913	0.4333	0.2647	-0.2542	-0.0083	0.2968	0.1706	0.1398	-0.0142	-0.0984	0.5833	0.4967	-0.2638	0.0145	0.381	0.0114	0.2626	-0.0083	0.0987	0.0601	0.4801	-0.0189	0.3232	0.0047	0.1526	-0.0552	0.0164	0.4885	0.695	0.2238	0.3728	0.3091	0.3314	0.0089	0.6261	0.535	0.1715	0.5387	0.1818
chr4q28	-0.555	-0.1814	0.0338	-0.038	-0.3947	-0.0412	0.03	-0.0019	0.0012	-0.2774	-0.2224	-0.6507	-0.3935	-0.2529	-0.0117	-0.2362	-0.4263	-0.4882	-0.0707	-0.102	-0.3508	0.1486	-0.2714	0.0255	-0.2751	0.0036	0.2099	-0.0066	-0.512	0.0539	-0.0751	-0.0244	-0.317	-0.152	-0.2629	-0.0607	0.0275	-0.2665	-0.5178	-0.116	-0.4255	-0.3023	0.0715	0.0067	-0.013	-0.0797	-0.3947	-0.1706	-0.355
chr3q22	-0.549	-0.0684	-0.5331	-0.4778	-0.4829	-0.443	-0.5413	-0.0137	0.0227	-0.2665	-0.2228	-0.1049	-0.503	-0.2465	0.0065	-0.2226	-0.4167	-0.4682	-0.0575	-0.0906	-0.3358	-0.0825	-0.2527	0.0222	-0.2108	-0.1049	-0.602	0.0106	-0.5047	0.0283	-0.6257	-0.0129	-0.0273	-0.0152	-0.1142	-0.0982	0.0361	-0.2673	0.0829	-0.1136	-0.1074	-0.2985	-0.1464	0.0043	-0.0015	-0.6624	-0.396	-0.1771	-0.3665
chr17q12	1.2524	0.9061	0.6407	0.4621	0.6313	0.3063	0.5032	0.4768	0.128	0.5851	0.9976	1.3378	1.003	0.4208	0.8211	0.3552	0.7963	0.7949	0.0471	0.5934	0.589	1.1001	0.5417	0.1546	-0.1974	0.1615	0.4431	1.0327	0.7226	1.4779	0.4911	0.0163	0.9736	1.4352	0.3481	0.5354	0.9633	1.1519	0.6937	0.5357	0.6922	0.9154	0.3902	0.8999	0.6566	0.7473	0.7345	1.1972	0.6377
chr6q21	0.0458	-0.0636	0.0202	0.4244	0.6237	-0.0326	0.5836	0.5294	-0.0115	-0.262	0.3913	0.4333	0.2647	-0.2542	-0.0083	0.2968	0.1706	0.1398	-0.0292	-0.0984	0.5833	0.3012	-0.2638	0.0145	0.5189	0.0114	0.2626	-0.0083	0.0987	0.0601	0.4801	-0.0189	0.3232	0.0047	0.1526	-0.0552	0.0164	0.4885	0.695	0.2238	0.3728	0.3091	0.3314	0.0089	0.6261	0.535	0.1715	0.5387	0.1818
chr11p15	0.0572	0.5795	-0.1626	-0.0154	-0.4841	-0.0488	-0.5476	-0.4981	-0.0011	-0.2458	-0.1983	0.4023	-0.3545	-0.2466	0.0185	-0.2028	0.1871	0.1571	0.8341	0.642	-0.3238	-0.0123	-0.2297	0.022	-0.2467	0.0147	-0.2946	0.0121	-0.4993	0.0777	-0.0839	-0.2863	-0.0006	0.1107	0.334	-0.0909	0.0426	-0.2605	-0.499	-0.1593	0.0447	-0.0976	-0.3655	0.0064	-0.5957	-0.6451	0.1661	-0.179	-0.3751
chr2p11	0.073	-0.1025	0.0575	0.4242	0.3389	-0.1907	0.6048	-0.0004	0.0224	0.5461	0.3958	-0.0937	0.4779	0.4217	0.0213	0.3427	0.1988	0.1339	-0.0282	-0.0603	0.1609	0.4741	0.505	0.0458	0.5444	0.0169	0.1919	0.0281	0.7224	0.3379	0.3344	0.0006	0.0215	0.0319	0.1564	0.27	0.0368	0.465	0.0984	0.2409	0.2493	0.3188	0.318	0.0103	0.6277	0.2779	0.1768	0.5373	0.1777
chr1q22	0.0727	0.5571	0.6432	-0.0039	-0.093	-0.0255	0.0081	-0.0173	0.0378	0.5631	0.394	0.4338	0.1944	0.4111	-0.0001	0.3028	0.1921	0.1555	0.0191	-0.0364	0.1621	0.3756	0.5207	0.0166	0.5382	0.031	0.3519	-0.0017	0.1003	0.0641	-0.0585	0.856	0.1017	0.0574	-0.0113	-0.0938	0.0278	0.4875	0.1107	0.2298	0.16	0.2928	-0.1485	0.0007	0.0226	-0.0435	0.1714	0.5278	0.1612
chr1q32	0.0727	0.5591	0.6432	-0.0039	-0.1139	-0.1643	0.0081	0.0032	0.9494	0.5631	0.3809	0.4338	0.1944	0.4119	-0.0001	0.3028	0.1921	0.1555	0.0191	1.2392	0.1621	0.407	0.5399	0.0382	0.5382	0.031	0.3519	0.9498	0.1136	0.0641	-0.0585	0.856	0.0855	0.0574	-0.0113	-0.0938	0.0525	0.4875	0.1107	0.2298	0.16	0.2928	-0.1007	0.0283	0.0226	-0.0435	0.1714	0.5278	0.1612
chr10q26	0.0588	0.5565	0.067	-0.0187	-0.0941	0.2784	0.5707	-0.019	-0.1019	-0.2393	-0.1989	-0.1002	-0.3608	-0.2301	0.0244	0.3101	-0.3922	-0.4436	-0.0132	-0.0432	0.1409	0.0024	-0.238	-0.258	-0.2495	0.0595	-0.2678	0.029	0.104	0.0617	0.3941	-0.0056	0.0242	-0.3812	-0.201	-0.1079	-0.8659	-0.2614	0.0928	-0.1083	-0.145	-0.2913	-0.1716	0.0137	0.0194	0.5399	-0.3966	-0.1741	-0.3679
chr1q44	0.0456	-0.2141	0.4032	-0.0024	-0.0714	-0.2729	0.0051	0.002	0.5951	0.353	0.2388	0.2719	0.1219	0.2582	-0.0001	0.1898	0.1204	0.0975	-0.5621	-0.0419	0.1016	0.2798	0.3384	0.0239	0.3374	0.0194	0.2206	0.0281	0.0712	0.0402	-0.0367	0.1092	0.0536	0.036	-0.0071	-0.0588	0.0329	0.3056	0.0694	0.144	0.1003	0.1835	-0.0876	0.0177	0.0142	-0.0273	0.1074	0.3308	0.101
chr6p21	0.0458	0.0311	0.6342	0.4244	0.6237	-0.0208	0.5836	0.5294	0.0769	-0.262	0.3913	0.4333	0.3059	-0.2542	-0.0083	0.3256	0.1706	0.1295	-0.0211	-0.0984	0.5833	0.4967	-0.2638	0.0145	0.6035	0.0114	0.2626	-0.0083	0.084	0.0601	0.4613	-0.0189	0.3232	0.0047	0.1408	-0.1452	0.0164	0.4771	0.6857	0.2238	0.3651	0.3091	0.319	-0.001	0.6162	0.5237	0.1715	0.5157	0.1992
chr6p24	0.0458	0.7029	0.6181	0.4244	0.6237	-0.0467	0.5836	0.5294	0.0083	-0.262	0.3913	0.4333	0.2475	-0.2542	-0.0083	0.2834	0.1706	0.1264	-0.0369	-0.0984	0.5587	0.3833	-0.2638	0.0145	0.4446	0.0114	0.2626	-0.0083	0.0832	0.0601	0.4526	-0.0189	0.3232	0.0047	0.1104	-0.1093	0.0164	0.4856	0.6751	0.2238	0.3812	0.3091	0.3092	-0.0061	0.6264	0.5201	0.1715	0.5329	0.1568
chr19q13	0.0149	-0.1243	-0.473	-0.0211	-0.126	-0.1514	-0.0707	-0.0428	0.0555	-0.229	-0.1813	-0.6082	-0.3574	-0.2073	0.0424	-0.1866	0.2108	0.2247	-0.2349	-0.1233	-0.3212	-0.6046	-0.2377	-0.0344	-0.1876	0.0862	-0.2317	0.0432	-0.5215	-0.2367	-0.113	-0.0185	0.0161	-0.0303	-0.2121	-0.2009	0.0107	-0.2728	-0.4653	-0.2177	-0.2691	-0.3004	-0.0962	-0.0054	0.0382	-0.0828	0.1626	-0.1962	0.0959
chr6q24	0.0458	-0.1814	0.0202	0.4244	0.6237	-0.0326	0.5836	0.5294	-0.0115	-0.262	0.3913	0.4333	0.2647	-0.2542	-0.0083	0.2968	0.1706	0.1398	-0.0292	-0.0984	0.5833	0.3012	-0.2638	0.0145	0.5115	0.0114	0.2626	-0.0083	0.0987	0.0601	0.4801	-0.0189	0.3232	0.0047	0.1526	-0.0552	0.0164	0.4885	0.695	0.2238	0.3728	0.3091	0.3314	0.0089	0.6261	0.535	0.1715	0.5387	0.1818
chr14q11	-0.506	-0.0594	0.0108	-0.4455	-0.113	-0.4091	0.0023	0.516	-0.0112	-0.2317	-0.1917	-0.594	-0.352	-0.2301	0.0088	-0.6807	-0.3785	-0.4296	0.132	-0.0993	-0.3078	-0.5954	-0.2406	0.0182	-0.2029	0.037	-0.2566	0.0189	-0.4482	0.0677	-0.5766	-0.0622	-0.2303	0.0441	-0.0996	-0.1068	0.0091	-0.1776	-0.433	-0.0964	-0.0954	-0.2665	-0.0357	-0.0372	-0.4584	-0.1565	-0.3677	-0.1893	-0.3499
chr16p13	0.0744	-0.0273	0.0791	0.0117	-0.0915	-0.0602	-0.0242	-0.0341	0.0765	-0.2289	-0.1988	-0.094	-0.3466	-0.2338	0.0336	-0.193	0.1965	0.1559	0.1402	0.4271	-0.3159	-0.0341	-0.2216	0.0185	-0.204	-0.0536	0.1758	0.0561	0.1134	-0.4086	-0.081	0.0036	0.0159	-0.0154	-0.1327	-0.1704	0.0305	-0.2632	-0.494	-0.1691	0.0003	-0.2911	-0.1218	0.0024	0.0189	-0.0527	0.1617	-0.1958	-0.3922
chr1q21	0.0727	0.1357	0.6432	-0.0039	-0.093	-0.0255	0.0081	-0.0173	0.0378	0.5631	0.394	0.4338	0.1944	0.4111	-0.0001	0.312	0.1921	0.1555	0.0191	-0.0364	0.1621	0.3108	0.5207	0.0166	0.5373	0.031	0.3519	0.0239	0.1003	0.0641	-0.0585	0.783	0.166	0.0574	-0.0113	-0.0938	0.0278	0.4875	0.1107	0.2298	0.16	0.2928	-0.114	0.0007	0.0226	-0.0435	0.1714	0.5278	0.1612
chr1q31	0.0727	0.4366	0.6432	-0.0039	-0.106	0.0611	0.0081	-0.0012	0.9494	0.5631	0.3826	0.4338	0.1944	0.4119	-0.0001	0.3028	0.1921	0.1555	0.0191	-0.0364	0.1621	0.2194	0.3961	0.0018	0.5382	0.031	0.3519	0.9498	0.0951	0.0641	-0.0585	0.856	0.0855	0.0574	-0.0113	-0.0938	0.0265	0.4875	0.1107	0.2298	0.16	0.2928	-0.1664	0.005	0.0226	-0.0435	0.1714	0.5278	0.1612
chryq11	0.5953	-1.4617	0.0567	0.1586	0.3118	-0.4055	-0.5089	-0.5043	-1.4268	-0.2372	0.3442	-0.5624	0.4897	-0.1773	0.0111	0.4991	0.3285	-0.3661	-0.2756	-0.3097	0.5491	0.1848	-0.2524	-0.3432	-0.369	-0.0322	0.1507	0.2101	0.6932	0.0327	0.6306	0.0439	0.2053	0.022	0.2968	-0.1039	-0.034	-1.5665	-0.4748	41.8507	0.128	-0.2506	0.2003	0.0674	-0.6019	0.1889	-0.3723	0.1258	0.188
chr2p23	0.073	0.8034	0.0575	0.4242	0.3389	-0.0131	0.6048	-0.0004	15.701	0.5461	0.3958	-0.0937	0.4779	0.4217	0.0213	0.3427	0.1988	0.4609	0.8909	0.6727	0.1609	0.9806	0.505	0.4638	0.5444	0.0654	6.693	0.0281	0.7224	0.8973	0.4596	2.0002	0.0215	0.0319	0.1564	0.27	0.986	0.465	0.0984	0.6221	0.2493	0.3188	0.318	0.0103	0.6277	0.5683	0.1768	0.5373	0.1777
chr6q23	0.0458	-0.1814	0.0202	0.4244	0.6237	-0.0326	0.5836	0.5294	-0.0115	-0.262	0.3913	0.4333	0.2647	-0.2542	-0.0083	0.2968	0.1706	0.1398	-0.0292	-0.0984	0.5833	0.3012	-0.2638	0.0145	0.5189	0.0114	0.2626	-0.0083	0.0987	0.0601	0.4801	-0.0189	0.3232	0.0047	0.1526	-0.0552	0.0164	0.4885	0.695	0.2238	0.3728	0.3091	0.3314	0.0089	0.6261	0.535	0.1715	0.5387	0.1818
chr1q23	0.0727	0.5571	0.6432	-0.0039	-0.093	-0.0255	0.0081	-0.0173	0.0378	0.5631	0.394	0.4338	0.1944	0.4111	-0.0001	0.3028	0.1921	0.1555	0.0191	-0.0364	0.1621	0.3756	0.5207	0.0166	0.5382	0.031	0.3519	-0.0017	0.1003	0.0641	-0.0585	0.856	0.0855	0.0574	-0.0113	-0.0938	0.0278	0.4875	0.1107	0.2298	0.16	0.2928	-0.1708	0.0007	0.0226	-0.0435	0.1714	0.5278	0.1612
chr2q33	0.073	-0.1025	0.0575	0.4242	0.3389	-0.0372	0.6048	-0.0004	0.0224	0.5461	0.3958	-0.0937	0.4779	0.4217	0.0213	0.3427	0.1988	0.1339	-0.0282	-0.0603	0.1609	-0.1168	0.505	0.0458	0.5444	0.0671	0.1919	0.0281	0.7224	0.3379	0.4449	0.0006	0.0215	0.0319	0.1564	0.27	0.0368	0.465	0.0984	0.2409	0.2141	0.3188	0.318	0.0103	0.6277	0.5596	0.1768	0.5373	0.1777
chr2p24	0.073	0.8034	0.0575	0.4242	0.3389	-0.0131	0.6048	-0.0004	5.6591	0.5461	0.3958	-0.0937	0.4779	0.4217	1.8687	0.3427	0.1988	0.4609	0.8909	0.6727	0.1609	0.9806	0.505	40.5112	16.991	10.8382	0.8007	5.1947	0.7224	0.8973	0.5315	2.1064	0.0215	0.0319	0.1564	0.27	22.3392	0.465	0.0984	0.6221	0.2493	0.3188	0.318	7.6161	0.6277	0.5683	0.1768	0.5373	0.1777
chr10q21	0.0594	-0.132	0.0677	-0.0189	-0.0951	0.2814	0.577	-0.0192	0.0314	-0.2419	-0.2011	-0.1013	-0.3648	-0.2326	0.0247	0.3135	-0.4128	-0.4485	-0.0133	-0.0437	0.1424	-0.0303	-0.2406	-0.3261	-0.2522	0.0335	-0.2799	0.0293	0.1051	0.0624	0.3984	-0.0057	0.0147	-0.2521	-0.2032	-0.1091	-0.8797	-0.2643	0.0938	-0.1095	-0.1466	-0.2761	-0.1735	0.0138	0.0196	0.5458	-0.4009	-0.176	-0.3719
chr7p15	0.6734	0.749	0.0524	0.4509	0.6805	0.4247	0.586	0.5291	0.0393	0.5544	0.7421	0.492	0.3475	0.4279	0.0226	0.3282	0.1859	0.711	-0.0093	-0.0671	0.589	0.5053	0.5137	0.0477	0.5617	0.051	0.1652	0.0241	0.7145	0.0717	0.493	0.2014	0.3499	0.2537	0.3633	0.6933	0.0358	1.2675	0.7048	0.2375	0.3945	0.9073	-0.087	0.0014	0.6241	0.5569	0.1706	0.5396	0.7104
chr2q11	0.073	-0.1025	0.0575	0.4242	0.3389	-0.0372	0.6048	-0.0004	0.0224	0.5461	0.3958	-0.0937	0.4779	0.4217	0.0213	0.3427	0.1988	0.1339	-0.0282	-0.0603	0.1609	0.4741	0.505	0.0458	0.5444	-0.0094	0.1919	0.0281	0.7224	0.3379	0.355	0.0006	0.0215	0.0319	0.1564	0.27	0.0368	0.465	0.0984	0.2409	0.2387	0.3188	0.318	0.0103	0.6277	0.4242	0.1768	0.5373	0.1777
chr8p23	-0.5511	-0.8653	0.0644	-0.4824	-0.1095	0.2458	-0.5135	0.5292	0.0584	-0.2357	-0.2926	-0.1106	0.2097	-0.241	-0.0011	-0.1504	-0.4143	-0.4711	-0.0365	-0.7507	0.1068	-0.3602	-0.2329	0.0305	0.5773	0.0064	-0.2162	0.0284	0.0969	0.0341	0.4848	-0.6808	0.0204	0.0264	0.1868	-0.078	0.0445	0.3816	0.1133	0.2331	-0.095	-0.2954	-0.1559	0.031	-0.0244	-0.0297	-0.4039	-0.176	-0.3644
chr2q14	0.073	-0.1025	0.0575	0.4242	0.3389	-0.0372	0.6048	-0.0004	0.0224	0.5461	0.3958	-0.0937	0.4779	0.4217	0.0213	0.3427	0.1988	0.1339	-0.0282	-0.0603	0.1609	0.1287	0.505	0.0458	0.5444	-0.0094	0.1919	0.0281	0.7224	0.3379	0.4449	0.0006	0.0215	0.0319	0.1564	0.27	0.0368	0.465	0.0984	0.2409	0.1461	0.3188	0.318	0.0103	0.6277	0.4972	0.1768	0.5373	0.1777
chr5p13	0.0557	-0.1678	0.0343	-0.027	-0.1084	0.1394	0.0488	-0.0112	-0.0271	0.5347	-0.2217	0.4294	0.2312	0.4061	0	-0.2175	0.1839	0.1326	-0.0333	-0.0946	-0.3193	0.3432	0.4849	0.0215	-0.2648	0.0233	0.1314	0.0114	0.0964	-0.4461	-0.0654	-0.0058	0.0288	0.0254	-0.0483	0.2985	0.0403	-0.0665	0.1047	-0.1211	-0.0672	0.3153	0.0515	0.0101	0.0135	-0.0547	0.1769	-0.1678	0.1828
chr7q36	0.6538	0.7272	0.6672	0.4378	0.6607	0.4123	0.5689	0.5137	0.0382	0.5383	0.7205	0.4777	0.3374	0.4154	0.0219	0.3186	0.1805	0.6903	-0.009	0.0539	0.5718	0.4906	0.4987	0.0463	0.5453	0.0495	0.1604	0.0234	0.6937	0.0696	0.4786	0.8615	0.3397	0.2463	0.3527	0.6345	0.0348	1.2611	0.6843	0.2306	0.383	0.8809	-0.0845	0.0014	0.6059	0.5239	0.1656	0.5239	0.6897
chrxq28	-0.4646	-0.0807	0.0029	-0.4596	0.204	-0.3759	-0.4784	-0.4883	0.0131	-0.217	-0.2149	-0.5667	0.1967	-0.2043	-0.0007	-0.715	-0.0826	-0.3972	-0.0382	-0.066	-0.2898	-0.8309	-0.2169	0.0336	-0.2413	0.0258	-0.2928	-0.066	-0.4565	0.0473	-0.1509	-0.0392	-0.3023	0.0292	0.0625	-0.0785	0.0057	-0.2441	-0.456	-0.9416	-0.2318	-0.2654	-0.169	0.0371	-0.5664	-0.1212	-0.3581	-0.1731	0.1436
chr11q12	0.0577	0.8485	-0.511	-0.0155	-0.4883	-0.0492	-0.5524	-0.5015	-0.0011	-0.19	-0.2	0.4058	-0.3576	-0.2362	0.0187	-0.2046	0.1887	0.1585	1.5298	0.6476	-0.3266	-0.0124	-0.2317	0.0222	-0.1973	0.078	-0.2972	0.0746	-0.5036	0.0784	0.093	-0.0076	0.0207	0.1117	0.3369	-0.1275	0.043	-0.2628	-0.5033	-0.1223	0.0451	-0.0984	-0.3687	0.0065	-0.6009	-0.6507	0.188	-0.1806	-0.3784
chr1p32	0.0727	-0.0569	-0.529	-0.0039	-0.093	-0.0255	0.0081	-0.0173	0.0378	0.5631	0.394	0.4338	0.1944	0.4111	-0.315	0.3206	0.1921	0.1555	0.0191	-0.0364	0.1621	-0.1805	0.5207	0.0166	0.5578	-0.8709	-0.2121	-0.8894	0.1003	0.0641	-0.0585	-0.3552	0.0424	0.0574	-0.0113	-0.0938	-0.436	0.4875	0.1107	0.2298	0.16	0.2928	-0.1507	-0.8725	0.0226	-0.0435	0.1714	0.5278	0.1612
chr6q25	0.0458	-0.1704	0.0202	0.4244	0.6237	-0.0326	0.5836	0.5294	0.0346	-0.262	0.3913	0.4333	0.2647	-0.2542	-0.0083	0.2968	0.1706	0.1398	-0.0292	-0.0984	0.5833	0.3012	-0.2638	0.0145	0.1869	0.0114	0.2626	-0.0083	0.0987	0.0601	0.4801	-0.0189	0.3232	0.0047	0.1526	-0.0552	0.0164	0.4885	0.695	0.2238	0.3728	0.3091	0.3314	0.0089	0.6261	0.535	0.1715	0.5387	0.1818
chr1q41	0.0727	0.4396	0.6432	-0.0039	-0.1139	-0.4353	0.0081	0.0032	0.9494	0.5631	0.3809	0.4338	0.1944	0.4119	-0.0001	0.3028	0.1921	0.1555	0.0191	1.342	0.1621	0.2057	0.5399	0.0382	0.5382	0.031	0.3519	0.4542	0.1136	0.0641	-0.0585	0.856	0.0855	0.0574	-0.0113	-0.0938	0.0525	0.4875	0.1107	0.2298	0.16	0.2928	-0.1397	0.0283	0.0226	-0.0435	0.1714	0.5278	0.1612
chr3q21	-0.549	-0.0684	-0.5331	-0.4778	-0.4829	-0.443	-0.5413	-0.0137	0.0227	-0.2665	-0.2228	-0.1049	-0.503	-0.2465	0.0065	-0.2226	-0.4167	-0.4682	-0.0575	-0.0906	-0.3358	-0.0825	-0.2527	0.0222	-0.2108	-0.1049	-0.602	0.0106	-0.5047	0.0283	-0.6257	-0.0129	-0.0273	-0.0152	-0.1142	-0.0982	0.0361	-0.2673	0.0829	-0.1136	-0.1074	-0.2985	-0.1464	0.0043	-0.0015	-0.6624	-0.396	-0.1771	-0.3665
chr8p11	0.0558	-0.0902	0.0647	-0.4848	-0.1101	0.3359	-0.5161	0.4778	0.0359	-0.2848	-0.2112	-0.1336	0.1714	-0.2787	-0.0011	-0.2165	-0.4164	-0.4735	-0.0367	-0.1129	0.1073	-0.2567	-0.2151	0.0307	0.5272	0.0064	-0.2173	0.0479	0.0974	0.0219	0.4872	-0.1349	0.0491	0.0265	0.0729	-0.0784	0.0447	0.5248	0.082	0.2343	-0.092	-0.2969	-0.1567	-0.0176	-0.0245	-0.0786	-0.4059	-0.1769	-0.3662
chrxp22	-0.4813	1.2884	-0.5099	-0.4762	0.2114	-0.3895	-0.4957	-0.5059	0.0304	-0.2249	-0.2227	-0.5871	0.2038	-0.2117	-0.0008	-0.7408	-0.0856	-0.4115	-0.0534	-0.0344	-0.3003	-0.8608	-0.2248	0.0348	-0.25	0.0268	-0.3033	-0.0684	-0.473	0.0491	-0.1564	-0.0406	-0.3016	0.0303	0.0647	-0.0813	0.0059	-0.2529	-0.4724	-0.9756	-0.2401	-0.275	-0.1751	0.0384	-0.5868	-0.1256	-0.371	-0.1793	0.1488
chr11q22	0.0577	-1.004	-0.5346	-0.0155	-0.4883	-0.0492	-0.5524	-0.5015	-0.0011	-0.3062	-0.2	0.4058	-0.3576	-0.2362	0.0187	-0.2046	0.1887	0.1585	-0.9059	-0.7663	-0.3266	-0.1365	-0.2317	0.0222	-0.2974	-0.0313	-0.2972	-0.0422	-0.5036	0.0784	-1.1866	-0.8756	-0.0677	-0.6877	-0.5207	-0.0817	0.043	-0.2628	-0.5033	-0.1114	-0.5549	-0.0984	-0.3687	0.0065	-0.6009	-0.6507	0.188	-0.1806	-0.3784
chr1p31	0.0727	-0.1466	-0.5518	-0.0039	-0.093	-0.0255	0.0081	-0.0173	0.0378	0.5631	0.394	0.4338	0.1944	0.4111	-0.0001	0.3206	0.1921	0.1555	0.0191	-0.0364	0.1621	-0.2642	0.5207	0.0166	0.4939	-0.0764	-0.2121	-0.8894	0.1003	0.0641	-0.0585	-0.3507	0.0424	0.0574	-0.0113	-0.0938	0.0278	0.4875	0.1107	0.2298	0.16	0.2928	-0.1507	-0.8725	0.0226	-0.0435	0.1714	0.5278	0.1612
chr10q24	0.0594	-0.056	0.0677	-0.0189	-0.0951	0.2814	0.577	-0.0192	-0.103	-0.2419	-0.2011	-0.1013	-0.3648	-0.2326	0.0247	0.3135	-0.3735	-0.4485	-0.0133	-0.0437	0.1424	0.0024	-0.2406	-0.3261	-0.2522	0.0602	-0.2799	0.0293	0.1051	0.0624	0.3984	-0.0057	0.0147	-0.2916	-0.2032	-0.1091	-0.8797	-0.2643	0.0938	-0.1095	-0.1466	-0.2945	-0.1735	0.0138	0.0196	0.5458	-0.4009	-0.176	-0.3719
chr1p35	0.0727	-0.0025	-0.1826	-0.0039	-0.093	-0.0255	0.0081	-0.0173	-0.8009	0.5631	0.394	0.4338	0.1944	0.4111	-0.8887	0.3206	0.1921	0.1555	0.0191	-0.0364	0.1621	-0.1225	0.5207	-0.8873	-0.9878	-0.8709	-0.2121	-0.8894	0.1003	-0.3771	-0.0585	0.0265	0.0424	0.0574	-0.0113	-0.0938	-0.8656	0.4875	0.1107	0.2298	0.16	0.2928	-0.082	-0.8725	0.0226	-0.0435	0.1714	0.5278	0.1612
chr10p11	0.0594	-0.143	0.0677	-0.0189	-0.0951	0.2814	0.577	-0.0192	0.0314	-0.2419	-0.2011	-0.1013	-0.3648	-0.2326	0.0247	0.3311	-0.4128	-0.4485	-0.0133	-0.0437	0.1424	-0.0512	-0.2406	-0.3261	-0.2522	0.0406	-0.281	0.0293	0.1302	0.0624	0.3984	-0.0057	0.0338	-0.2521	-0.1961	-0.1091	0.0118	-0.2643	0.0938	-0.1095	-0.1466	-0.2761	-0.1735	0.0138	0.0196	0.5333	-0.4009	-0.176	-0.3719
chr3q26	-0.549	-0.1699	-0.5331	-0.4778	-0.4829	-0.443	-0.5413	-0.0137	0.0227	-0.2665	-0.2161	-0.1049	-0.503	-0.2465	0.0065	-0.2226	-0.4167	-0.4625	-0.0575	-0.0906	-0.3358	-0.0825	-0.2527	0.0222	-0.2547	-0.1049	-0.602	0.0106	-0.5047	0.0283	-0.6257	-0.0129	-0.0273	-0.0152	-0.1142	-0.0845	0.0361	-0.2673	0.0829	-0.1136	-0.1074	-0.2985	-0.1464	0.0043	-0.0015	-0.6624	-0.4004	-0.1771	-0.3665
chr16q22	0.0746	-0.045	0.0705	0.0117	-0.0917	-0.0603	-0.0243	-0.0342	0.0971	-0.2294	-0.1992	0.4284	-0.3474	-0.2343	0.0337	-0.1934	0.1969	0.1562	0.9475	-0.0422	-0.3166	-0.0342	-0.2221	0.0323	-0.2446	-0.0537	0.1953	0.0562	0.1118	0.0806	-0.0812	0.0036	0.0159	0.0135	0.3427	-0.1413	0.0305	-0.2677	-0.4951	-0.1076	0.0333	-0.2751	-0.123	0.0024	0.0189	-0.0528	0.1851	-0.1841	-0.3931
chr4p16	-0.5469	-0.0372	0.0337	-0.0379	-0.3933	-0.0418	0.0299	-0.0019	0.0012	-0.2764	-0.2216	-0.6447	-0.3921	-0.252	-0.0117	-0.2353	-0.4247	-0.4864	-0.0608	0.0672	-0.3495	0.2442	-0.2477	0.0254	-0.177	0.0036	0.2091	-0.0066	-0.5101	0.0635	-0.0805	-0.0243	-0.3158	-0.2784	-0.2619	-0.0605	0.0274	-0.2655	-0.5028	-0.4916	-0.3468	-0.3012	0.0712	-0.0033	-0.013	-0.0794	-0.3933	-0.1768	-0.3648
chr4q27	-0.555	-0.1814	0.0338	-0.038	-0.3947	-0.0412	0.03	-0.0019	0.0012	-0.2774	-0.2224	-0.6507	-0.3935	-0.2529	-0.0117	-0.2362	-0.4263	-0.4882	-0.0707	-0.102	-0.3508	0.1486	-0.2714	0.0255	-0.2751	0.0036	0.2099	-0.0066	-0.512	0.0539	-0.0751	-0.0244	-0.317	-0.152	-0.2629	-0.0607	0.0275	-0.2665	-0.5178	-0.116	-0.4255	-0.3023	0.0715	0.0067	-0.013	-0.0797	-0.3947	-0.1706	-0.355
chr6p22	0.0458	0.7029	0.6181	0.4244	0.6237	-0.0467	0.5836	0.5294	0.0083	-0.262	0.3913	0.4333	0.2475	-0.2542	-0.0083	0.2834	0.1706	0.1264	-0.0369	-0.0984	0.551	0.4967	-0.2638	0.0145	0.4446	0.0114	0.2626	-0.0083	0.0832	0.0601	0.4526	-0.0189	0.3232	0.0047	0.1104	-0.1125	0.0164	0.4856	0.6807	0.2238	0.3812	0.3091	0.3092	-0.0061	0.5833	0.4906	0.1715	0.5258	0.1568
chr1q25	0.0727	0.54	0.6432	-0.0039	-0.093	0.0611	0.0081	0.0061	0.5636	0.5631	0.394	0.4338	0.1944	0.4119	-0.0001	0.3028	0.1921	0.1555	0.0191	-0.0364	0.1621	0.3714	0.5035	-0.001	0.5382	0.031	0.3519	0.7053	0.1003	0.0641	-0.0585	0.856	0.0855	0.0574	-0.0113	-0.0938	0.0278	0.4875	0.1107	0.2298	0.16	0.2928	-0.1708	0.0007	0.0226	-0.0435	0.1714	0.5278	0.1612
chrxq22	-0.5073	-0.0881	0.0032	-0.5019	0.2228	-0.4105	-0.5224	-0.5332	0.012	-0.237	-0.2347	-0.6188	0.2148	-0.2231	-0.0008	-0.7808	-0.0902	-0.4337	-0.0417	-0.0721	-0.3165	-0.9073	-0.2369	0.0367	-0.2635	0.0282	-0.3197	-0.0721	-0.4985	0.0517	-0.1648	-0.0428	-0.3192	0.0319	0.0682	-0.0857	0.0062	-0.2665	-0.4979	-1.0282	-0.2531	-0.2898	-0.1845	0.0405	-0.6185	-0.1324	-0.391	-0.189	0.1568
chr2q32	0.073	-0.1025	0.0575	0.4242	0.3389	-0.0372	0.6048	-0.0004	0.0224	0.5461	0.3958	-0.0937	0.4779	0.4217	0.0213	0.3427	0.1988	0.1339	-0.0282	-0.0603	0.1609	-0.1168	0.505	0.0458	0.5444	0.0671	0.1919	0.0281	0.7224	0.3379	0.4449	0.0006	0.0215	0.0319	0.1564	0.27	0.0368	0.465	0.0984	0.2409	0.2141	0.3188	0.318	0.0103	0.6277	0.5596	0.1768	0.5373	0.1777
chrxq25	-0.5073	-0.0881	0.0032	-0.5019	0.2228	-0.4105	-0.5224	-0.5332	0.012	-0.237	-0.2347	-0.6188	0.2148	-0.2231	-0.0008	-0.7808	-0.0902	-0.4337	-0.0417	-0.0721	-0.3165	-0.9073	-0.2369	0.0367	-0.2635	0.0282	-0.3197	-0.0721	-0.4985	0.0517	-0.1648	-0.0428	-0.3301	0.0319	0.0682	-0.0857	0.0062	-0.2665	-0.4979	-1.0282	-0.2531	-0.2898	-0.1845	0.0405	-0.6185	-0.1324	-0.391	-0.189	0.1568
chr22q12	0.0559	-0.0152	0.1162	0.0226	0.3316	0.1573	0.5368	0.4829	0.1526	-0.173	0.4272	0.0835	-0.3301	0.4597	0.0712	0.3666	0.2164	0.2228	0.0809	0.0082	0.5985	0.1998	-0.1915	0.0507	0.6396	0.1413	0.2744	0.1082	0.1425	0.0838	0.4141	-0.8278	0.0661	0.0316	0.0017	-0.1867	0.0508	-0.2739	0.7196	0.1595	-0.0397	0.3279	0.3712	0.0245	0.0383	0.5654	0.1724	-0.1944	0.1301
chr5p15	0.0555	-0.1671	0.0342	-0.0269	-0.108	0.1388	0.0486	-0.0112	0.0565	0.5325	-0.2208	0.4276	0.2303	0.4044	0	-0.2166	0.1791	0.1321	-0.0332	-0.0942	-0.318	0.3418	0.4829	0.0214	-0.2615	0.0232	0.1309	0.0114	0.096	-0.4392	-0.0651	-0.0058	0.0287	0.0253	-0.0481	0.2973	0.0401	-0.0662	0.1043	-0.1206	-0.0669	0.314	0.0513	0.0101	0.0134	-0.0545	0.1762	-0.1671	0.1821
chr12q15	0.0641	0.6204	0.0446	0.0599	0.2472	-0.0408	0.0198	-0.004	-0.0006	0.5495	0.3938	0.4183	0.1428	0.4123	-0.0319	0.2534	0.7716	0.1552	0.8485	1.1225	0.1025	4.8457	0.4257	0.0296	-0.2712	-0.0269	0.1155	0.0391	0.1012	0.5574	-0.0646	-0.0057	0.0823	0.1115	0.0893	-0.1025	0.052	-0.2529	0.1127	0.2319	-0.1242	0.3167	0.4121	0.0104	0.0065	-0.1113	0.7486	0.5384	0.7078
chr1q42	0.0727	0.0288	0.6432	-0.0039	-0.1139	-0.4353	0.0081	0.0032	0.9494	0.5631	0.3809	0.4338	0.1944	0.4119	-0.0001	0.3028	0.1921	0.1555	-0.516	0.5223	0.1621	0.4463	0.5399	0.0382	0.5382	0.031	0.3519	0.0449	0.1136	0.0641	-0.0585	0.5732	0.0855	0.0574	-0.0113	-0.0938	0.0525	0.4875	0.1107	0.2298	0.16	0.2928	-0.1397	0.0283	0.0226	-0.0435	0.1714	0.5278	0.1612
chr10q25	0.0594	0.6821	0.0677	-0.0189	-0.0951	0.2814	0.577	-0.0192	-0.103	-0.2419	-0.2011	-0.1013	-0.3648	-0.2326	0.0247	0.3135	-0.3965	-0.4485	-0.0133	-0.0437	0.1424	0.0024	-0.2406	-0.3261	-0.2522	0.0602	-0.2799	0.0293	0.1051	0.0624	0.3984	-0.0057	0.0147	-0.3854	-0.2032	-0.1091	-0.8797	-0.2643	0.0938	-0.1095	-0.1466	-0.2945	-0.1735	0.0138	0.0196	0.5458	-0.4009	-0.176	-0.3719
chr3p25	-0.549	-0.9255	-0.5331	-0.4778	-0.4829	-0.443	-0.5413	-0.0137	0.0227	-0.2665	-0.2228	-0.1049	-0.503	-0.2465	0.0065	-0.2226	-0.4167	-0.4682	-0.895	-0.0906	-0.3358	-0.6601	-0.2527	0.0222	-0.2725	-0.1049	-0.602	0.0106	-0.5053	0.0283	-0.6257	-0.6799	-0.3051	-0.0152	-0.3497	-0.0813	0.0361	-0.2688	0.0829	-0.1136	-0.1074	-0.2985	-0.1464	0.0043	-0.0015	-0.6624	-0.396	-0.1771	-0.3665
chr2p16	0.073	0.8034	0.0575	0.4242	0.3389	-0.0131	0.6048	-0.0004	0.0224	0.5461	0.3958	-0.0937	0.4779	0.4217	0.0213	0.3427	0.1988	0.4609	0.8909	0.6727	0.1609	0.4741	0.505	0.0458	0.5444	0.0654	0.1919	0.0281	0.7224	0.3379	0.4596	0.3321	0.0215	0.0319	0.1564	0.27	0.986	0.465	0.0984	0.2821	0.2493	0.3188	0.318	0.0103	0.6277	0.5683	0.1768	0.5373	0.1777
chrxq23	-0.5073	-0.0881	0.0032	-0.5019	0.2228	-0.4105	-0.5224	-0.5332	0.012	-0.237	-0.2347	-0.6188	0.2148	-0.2231	-0.0008	-0.7808	-0.0902	-0.4337	-0.0417	-0.0721	-0.3165	-0.9073	-0.2369	0.0367	-0.2635	0.0282	-0.3197	-0.0721	-0.4985	0.0517	-0.1648	-0.0428	-0.3301	0.0319	0.0682	-0.0857	0.0062	-0.2665	-0.4979	-1.0282	-0.2531	-0.2898	-0.1845	0.0405	-0.6185	-0.1324	-0.391	-0.189	0.1568
chr1p22	0.0727	-0.1466	-0.5518	-0.0039	-0.093	-0.0255	0.0081	-0.0173	0.0378	0.5631	0.394	0.4338	0.1944	0.4111	-0.0001	0.3206	0.1921	0.1555	0.0191	-0.0364	0.1621	-0.2642	0.5207	0.0166	0.4939	-0.0306	-0.2121	-0.8894	0.1003	0.0641	-0.0585	-0.0111	0.0424	0.0574	-0.0113	-0.0938	0.0278	0.4875	0.1107	0.2298	0.16	0.2928	-0.1507	-0.8725	0.0226	-0.0435	0.1714	0.5278	0.1612
chr5q35	0.0545	0.8366	0.6704	-0.0264	-0.106	0.0319	0.0477	-0.011	0.0797	0.5231	-0.2169	0.42	0.2262	0.3973	0	-0.2128	0.1799	0.1297	-0.0326	-0.0925	-0.3123	0.3357	0.4743	0.021	0.1427	0.0228	0.1285	0.0112	0.0943	-0.4279	-0.064	0.1695	0.0278	0.0248	-0.0472	0.292	0.0394	-0.0651	0.1024	-0.1185	-0.0657	0.3084	0.0504	0.0099	0.0132	-0.0535	0.173	-0.1641	0.1788
chr17q21	1.2524	2.221	0.6407	0.4621	0.6313	0.7209	0.5032	0.4768	0.128	0.5851	0.9976	1.4651	1.003	0.4208	0.9647	0.3601	0.7963	0.7949	2.0174	1.6266	0.5701	1.8413	0.5417	0.9255	1.1483	1.5857	0.5984	1.0327	0.7226	2.0566	0.9459	0.7316	1.0872	1.4352	0.717	0.5354	1.4771	1.1519	0.6937	0.5357	0.6922	0.9154	0.471	0.8999	0.6566	0.7473	0.7124	1.1972	0.6662
chr1p34	0.0727	-0.0025	-0.4651	-0.0039	-0.093	-0.0255	0.0081	-0.0173	-0.8009	0.5631	0.394	0.4338	0.1944	0.4111	-0.8887	0.3206	0.1921	0.1555	0.0191	-0.0364	0.1621	-0.1225	0.5207	-0.7342	-0.2665	-0.8709	-0.2121	-0.8894	0.1003	-0.2366	-0.0585	0.0265	0.0424	0.0574	-0.0113	-0.0938	-0.8656	0.4875	0.1107	0.2298	0.16	0.2928	-0.1125	-0.8725	0.0226	-0.0435	0.1714	0.5278	0.1612
chr8q13	0.0558	-0.1436	0.0647	-0.4848	-0.1101	0.3649	-0.5161	0.5144	-0.0409	-0.2698	-0.2112	-0.1022	0.2044	-0.2585	-0.0011	-0.2165	-0.4164	-0.4735	-0.0367	-0.1129	0.1073	-0.2567	-0.2799	0.0307	0.4088	0.0064	-0.2173	0.0106	0.0974	0.0434	0.4872	-0.0066	0.017	0.0265	0.1401	-0.0784	0.0698	0.501	0.0883	0.2343	-0.1289	-0.2969	-0.1567	0.0056	-0.0245	-0.0495	-0.4059	-0.1769	-0.3662
chr15q24	0.0708	-0.0771	-0.4613	-0.0171	-0.4835	0.0943	0.5624	-0.0316	0.0458	-0.2359	-0.1985	-0.1114	-0.3663	-0.2554	0.0062	0.3238	0.19	0.1181	-0.0037	-0.056	0.1217	0.1007	-0.2446	0.0422	-0.2263	0.0378	0.1721	0.0359	0.0891	-0.4275	-0.0687	0.011	0.0198	0.0157	-0.1097	-0.1628	0.03	-0.2779	0.0957	-0.1152	0	-0.2972	-0.1543	0.0118	0.016	-0.0544	0.1619	-0.1821	-0.385
chr12q13	0.0641	0.0041	0.0446	0.0599	0.2472	-0.0408	0.0198	-0.004	0.1081	0.5495	0.3938	0.4183	0.1428	0.4123	0.0774	0.3947	0.7716	0.1552	0.8485	0.101	0.1025	3.5646	0.5673	0.0296	-0.131	0.1154	0.1155	0.0391	0.1012	0.5574	-0.0646	-0.0057	0.0823	0.1115	0.0893	-0.1025	0.052	-0.2529	0.1127	0.2319	-0.1242	0.3167	0.4121	0.0104	0.0065	-0.0152	0.7486	0.5384	0.7078
chrxq26	-0.5073	-0.0881	0.0032	-0.5019	0.2228	-0.4105	-0.5224	-0.5332	0.012	-0.237	-0.2347	-0.6188	0.2148	-0.2231	-0.0008	-0.7808	-0.0902	-0.4337	-0.0417	-0.0721	-0.3165	-0.9073	-0.2369	0.0367	-0.2635	0.0282	-0.3197	-0.0721	-0.4985	0.0517	-0.1648	-0.0428	-0.3301	0.0319	0.0682	-0.0857	0.0062	-0.2665	-0.4979	-1.0282	-0.2531	-0.2898	-0.1845	0.0405	-0.6185	-0.1324	-0.391	-0.189	0.1568
chr14q32	-0.5178	-0.8615	-0.4999	-0.4559	-0.1156	-0.4187	0.0024	0.478	0.012	-0.2371	-0.1962	-0.6079	-0.3602	-0.2303	0.0091	-0.6966	-0.3873	-0.4396	0.1258	-0.0639	-0.2991	-0.6095	-0.2319	0.0209	-0.1981	0.0379	-0.1934	0.3688	-0.4637	-0.3984	-0.5901	-0.1553	-0.1653	-0.5272	-0.134	-0.1093	0.0562	-0.2532	-0.484	-0.0986	-0.1406	-0.2727	-0.1273	-0.0052	-0.5805	-0.0134	-0.3763	-0.1663	-0.3581
chr2p13	0.073	-0.1025	0.0575	0.4242	0.3389	-0.0131	0.6048	-0.0004	0.0224	0.5461	0.3958	-0.0937	0.4779	0.4217	0.0213	0.3427	0.1988	0.1339	-0.0282	-0.0603	0.1609	0.4741	0.505	0.0458	0.5444	0.0654	0.1919	0.0281	0.7224	0.3379	0.4596	0.3083	0.0215	0.0319	0.1564	0.27	0.986	0.465	0.0984	0.2409	0.2493	0.3188	0.318	0.0103	0.6277	0.5683	0.1768	0.5373	0.1777
chr11q21	0.0577	-1.004	-0.5346	-0.0155	-0.4883	-0.0492	-0.5524	-0.5015	-0.0011	-0.3062	-0.2	0.4058	-0.3576	-0.2362	0.0187	-0.2046	0.1887	0.1585	-0.9059	-0.7663	-0.3266	-0.1365	-0.2317	0.0222	-0.2974	-0.0422	-0.2972	-0.0688	-0.5036	0.0784	-1.1866	-0.8756	-0.0677	-0.6877	-0.5207	-0.0817	0.043	-0.2628	-0.5033	-0.1114	-0.5549	-0.0984	-0.3687	0.0065	-0.6009	-0.6507	0.188	-0.1806	-0.3784
chr11q13	0.0577	0.1003	-0.511	-0.0155	-0.4883	-0.0492	-0.5524	-0.5015	-0.0011	-0.19	-0.2	0.4058	-0.3576	-0.2362	0.0187	-0.2046	0.1887	0.1585	0.6495	-0.1107	-0.3266	-0.0124	-0.2317	0.0222	-0.1294	0.1415	-0.2972	0.0746	-0.5036	0.0784	0.093	-0.0076	0.0926	0.6225	-0.1096	-0.1449	0.043	-0.2628	-0.5033	-0.1749	0.0451	-0.0984	-0.3687	0.0065	-0.6009	-0.6507	0.188	-0.1806	-0.3784
chr5q33	0.0557	0.855	0.0343	-0.027	-0.1084	0.0326	0.0488	-0.0112	0.0815	0.5347	-0.2217	0.4294	0.2312	0.4061	0	-0.2175	0.1839	0.1326	-0.0333	-0.0946	-0.3193	0.3432	0.4849	0.0215	-0.2648	0.0233	0.1314	0.0114	0.0964	-0.4461	-0.0654	0.1733	0.0288	0.0254	-0.0483	0.2985	0.0403	-0.0665	0.1047	-0.1211	-0.0672	0.3153	0.0515	0.0101	0.0135	-0.0547	0.1769	-0.1678	0.1828
chr19p13	-0.4356	-0.0366	-0.4715	-0.021	-0.1256	-0.1509	-0.0705	-0.0427	0.0553	-0.2283	-0.1807	-0.6062	-0.3562	-0.2066	0.0423	-0.186	0.2101	0.224	0.0267	-0.0463	-0.3202	-0.6027	-0.2369	-0.0343	-0.187	0.0859	-0.231	0.0431	-0.5198	-0.2359	-0.4311	-0.0184	0.016	-0.0302	-0.2114	-0.2003	0.0107	-0.2719	-0.4476	-0.2554	-0.2682	-0.2994	-0.0959	0.0038	0.0381	-0.0825	0.1621	-0.1956	0.0956
chrxq13	-0.5073	-0.0881	0.0032	-0.5019	0.2228	-0.4105	-0.5224	-0.5332	0.032	-0.237	-0.2347	-0.6188	0.2148	-0.2231	-0.0008	-0.7808	-0.0902	-0.4337	-0.0417	-0.0721	-0.3165	-0.9073	-0.2369	0.0367	-0.2635	0.0282	-0.3197	-0.0721	-0.4985	0.0517	-0.1648	-0.0428	-0.3179	0.0319	0.0682	-0.0857	0.0062	-0.2665	-0.4979	-1.0282	-0.2531	-0.2898	-0.1845	0.0405	-0.6185	-0.1324	-0.391	-0.189	0.1568
chr8p21	0.0558	-0.9362	0.0647	-0.4848	-0.1101	0.3938	-0.5161	0.5319	0.0587	-0.2369	-0.2112	-0.1112	0.2108	-0.2422	-0.0011	-0.2165	-0.4164	-0.4735	-0.0367	-0.1129	0.1073	-0.2567	-0.2341	0.0307	0.5802	0.0064	-0.2173	0.0285	0.0974	0.0773	0.4872	-0.6897	0.0205	0.0265	0.1117	-0.0784	0.0447	0.5081	0.1139	0.2343	-0.0955	-0.2969	-0.1567	0.0312	-0.0245	-0.0299	-0.4059	-0.1769	-0.3662
chr5q11	0.0557	-0.1678	0.0343	-0.027	-0.1084	0.0737	0.0488	-0.0112	-0.0271	0.5347	-0.2217	0.4294	0.2312	0.4061	0	-0.2175	0.1839	0.1326	-0.0333	-0.0946	-0.3193	0.3432	0.4849	0.0215	-0.2648	0.0233	0.1314	0.0114	0.0964	-0.4461	-0.0654	-0.0058	0.0288	0.0254	-0.0483	0.2985	0.0403	-0.0665	0.1047	-0.1211	-0.0672	0.3153	0.0515	0.0101	0.0135	-0.0547	0.1769	-0.1678	0.1828
chr8q24	0.0556	0.1404	0.0644	-0.4829	-0.1097	0.3635	-0.5141	0.5124	0.0818	-0.2687	-0.2104	-0.1018	0.2036	-0.2575	-0.0011	-0.2156	-0.4148	-0.4716	-0.0366	-0.0064	0.1069	-0.2557	-0.2168	0.0306	0.4395	0.0064	-0.2164	0.0106	0.097	0.0364	0.4853	-0.0066	0.0169	0.0264	0.1208	-0.0781	0.0275	0.499	0.088	0.2139	-0.1284	-0.2957	-0.1561	0.0056	-0.0244	-0.0393	-0.4043	-0.1762	-0.3648
chr5q13	0.0557	-0.1678	0.0343	-0.027	-0.1084	0.0326	0.0488	-0.0112	-0.0271	0.5347	-0.2217	0.4294	0.2312	0.4061	0	-0.2175	0.1839	0.1326	-0.0333	-0.0946	-0.3193	0.3432	0.4849	0.0215	-0.2648	0.0233	0.1314	0.0114	0.0964	-0.4461	-0.0654	-0.0058	0.0288	0.0254	-0.0483	0.2985	0.0403	-0.0665	0.1047	-0.1211	-0.0672	0.3153	0.0515	0.0101	0.0135	-0.0547	0.1769	-0.1678	0.1828
chr12p13	0.064	-0.0815	0.0251	0.0598	0.2466	-0.0407	0.0198	-0.004	0.0885	0.6009	0.3991	0.4368	0.1425	0.3972	0.0237	0.2934	0.7698	0.1548	0.8466	-0.0838	0.1023	0.5898	0.5013	0.0295	-0.2361	0.0195	0.0028	0.039	0.101	0.5968	-0.0645	-0.0057	0.053	0.1169	0.0891	-0.1023	0.0519	-0.2341	0.1057	0.1797	0.175	0.316	0.4112	-0.0078	0.0233	-0.0538	0.7469	0.5053	0.7062
chr14q24	-0.5491	-0.0663	-0.5272	-0.4834	-0.1226	-0.444	0.0025	0.5084	0.0127	-0.2514	-0.208	-0.6446	-0.382	-0.2442	0.0096	-0.7387	-0.4107	-0.4662	0.1432	-0.0589	-0.334	-0.6461	-0.247	0.0222	-0.2101	0.0402	-0.2051	0.0205	-0.5001	-0.4236	-0.6257	-0.1647	-0.3139	-0.2777	-0.132	-0.1159	0.0704	-0.2678	-0.5135	-0.1046	-0.1491	-0.2892	-0.1742	-0.0055	-0.6156	-0.0621	-0.399	-0.1763	-0.3797
chr17p11	0.6935	-0.047	0.235	0.4621	0.6313	0.3063	0.5032	0.4768	0.128	0.5851	0.9976	0.427	1.003	0.4208	0.0248	0.3449	0.7963	0.7949	0.0471	-0.0356	0.589	1.1001	0.5417	0.0132	-0.1974	0.0767	0.1471	0.0672	0.7226	0.0678	0.4911	0.0163	0.3705	0.0399	-0.1613	0.5354	0.0134	1.1519	0.6937	0.5357	0.6922	0.9154	0.3865	-0.003	0.6566	0.7473	0.7345	1.1972	0.6377
chr16p11	0.0746	-0.0884	0.0793	0.0117	-0.0917	-0.0603	-0.0243	-0.0342	0.0767	-0.2294	-0.1992	-0.0942	-0.3474	-0.2343	0.0337	-0.1934	0.1969	0.1562	-0.1216	-0.0422	-0.3166	-0.0342	-0.2221	-0.0888	-0.2446	-0.0537	0.1068	0.0562	-0.0254	0.0806	-0.0812	0.0036	0.0159	0.1475	-0.0262	-0.2471	-0.1296	-0.328	-0.4951	-0.1076	-0.0471	-0.3625	-0.1782	0.0024	0.0189	-0.0528	-0.0022	-0.2638	-0.3931
chr1p33	0.0727	-0.0025	-0.4651	-0.0039	-0.093	-0.0255	0.0081	-0.0173	-0.6362	0.5631	0.394	0.4338	0.1944	0.4111	-0.8887	0.3206	0.1921	0.1555	0.0191	-0.0364	0.1621	-0.1225	0.5207	0.0166	0.6592	-0.8709	-0.2121	-0.8894	0.1003	0.0641	-0.0585	-0.1248	0.0424	0.0574	-0.0113	-0.0938	-0.8656	0.4875	0.1107	0.2298	0.16	0.2928	-0.1507	-0.8725	0.0226	-0.0435	0.1714	0.5278	0.1612
chr17q23	1.2524	0.8631	0.6407	0.4621	0.6313	0.8031	0.5032	0.4768	0.128	0.5851	0.9976	1.4651	1.003	0.4208	0.9647	0.3419	0.7963	0.7949	2.5463	1.9133	0.6072	1.8616	0.5417	0.9255	1.4219	2.0133	0.5679	1.0327	0.7226	2.0974	0.9623	0.8723	1.0872	1.4352	0.717	0.5354	2.6962	1.1519	0.6937	0.5357	0.6922	0.9154	0.4119	0.8999	0.6566	0.7473	0.7511	1.1972	0.6563
chr12q23	0.0641	0.7419	0.0446	0.0599	0.2472	-0.0408	0.0198	-0.004	-0.0006	0.5495	0.3938	0.4274	0.1428	0.4123	0.0194	0.2779	0.7716	0.1552	0.8485	1.1225	0.1025	0.6672	0.5086	0.0296	-0.2485	0.0982	0.1155	0.0391	0.1012	0.5574	-0.0646	-0.0057	0.0823	0.1115	0.0893	-0.1025	0.052	-0.2529	0.1127	0.2319	0.4827	0.3167	0.4121	0.0104	0.0065	-0.051	0.7486	0.5384	0.7078
chr7q33	0.6734	0.749	0.6872	0.4509	0.6805	0.4247	0.586	0.5291	0.0393	0.5544	0.7421	0.492	0.3475	0.4279	0.0226	0.3282	0.1859	0.711	-0.0093	0.0555	0.589	0.5053	0.5137	0.0477	0.5617	0.051	0.1652	0.0241	0.7145	0.0717	0.493	0.8873	0.3499	0.2537	0.3633	0.6535	0.0358	1.2698	0.7048	0.2375	0.3945	0.9073	-0.087	0.0014	0.6241	0.5396	0.1706	0.5396	0.7104
chr2q37	0.0701	-0.0984	0.0552	0.4074	0.3255	-0.0357	0.5809	-0.0004	0.0215	0.5245	0.3802	-0.09	0.459	0.405	0.0205	0.3292	0.1909	0.1286	-0.8154	-0.0579	0.1545	-0.1122	0.485	0.0278	0.5229	0.0644	0.1843	0.027	0.6938	0.3245	0.4139	0.0006	0.0206	0.0306	0.1502	0.2593	0.0353	0.4466	0.0945	0.2314	0.2056	0.3062	0.3054	0.0099	0.6029	0.5375	0.1698	0.5161	0.1707
chr8q21	0.0558	-0.1436	0.0647	-0.4848	-0.1101	0.3649	-0.5161	0.5144	-0.0409	-0.2698	-0.2112	-0.1022	0.2044	-0.2585	-0.0011	-0.2165	-0.4164	-0.4735	-0.0367	-0.1129	0.1073	-0.2567	-0.2799	0.0307	0.4088	0.0064	-0.2173	0.0106	0.0974	0.0434	0.4872	-0.0066	0.017	0.0265	0.1401	-0.0784	0.0602	0.501	0.0883	0.2343	-0.1289	-0.2969	-0.1567	0.0056	-0.0245	-0.05	-0.4059	-0.1769	-0.3662
chr2q35	0.073	-0.1025	0.0575	0.4242	0.3389	-0.0372	0.6048	-0.0004	0.0224	0.5461	0.3958	-0.0937	0.4779	0.4217	0.0213	0.3427	0.1988	0.1339	-0.0282	-0.0603	0.1609	-0.1168	0.505	0.0458	0.5444	0.0671	0.1919	0.0281	0.7224	0.3379	0.4449	0.0006	0.0215	0.0319	0.1564	0.27	0.0368	0.465	0.0984	0.2409	0.2141	0.3188	0.318	0.0103	0.6277	0.5596	0.1768	0.5373	0.1777
chr7q11	0.6734	0.749	0.4461	0.4509	0.6805	0.4247	0.586	0.5291	0.0393	0.5544	0.7421	0.492	0.3475	0.4279	0.0226	0.3282	0.1859	0.711	-0.0093	-0.0671	0.589	0.5053	0.5137	0.0477	0.5617	0.051	0.1652	0.0241	0.7145	0.0717	0.493	0.2775	0.3499	0.2537	0.3633	0.5507	0.0358	1.2675	0.7048	0.2375	0.3945	0.9073	-0.087	0.0014	0.6241	0.4915	0.1706	0.5396	0.7104
chr10q23	0.0594	-0.056	0.0677	-0.0189	-0.0951	0.2814	0.577	-0.0192	-0.0687	-0.2419	-0.2011	-0.1013	-0.3648	-0.2326	0.0247	0.3135	-0.4128	-0.4485	-0.0133	-0.0437	0.1424	-0.0181	-0.2406	-0.3261	-0.2522	0.0602	-0.2799	0.0293	0.1051	0.0624	0.3984	-0.0057	0.0147	-0.2521	-0.2032	-0.1091	-0.8797	-0.2643	0.0938	-0.1095	-0.1466	-0.2945	-0.1735	0.0138	0.0196	0.5458	-0.4009	-0.176	-0.3719
chr7q22	0.6734	0.749	0.6872	0.4509	0.6805	0.4247	0.586	0.5291	0.0393	0.5544	0.7421	0.492	0.3475	0.4279	0.0226	0.3282	0.1859	0.711	-0.0093	0.0555	0.589	0.5053	0.5137	0.0477	0.5617	0.051	0.1652	0.0241	0.7145	0.0717	0.493	0.8873	0.3499	0.2537	0.3633	0.6014	0.0358	1.2698	0.7048	0.2375	0.3945	0.9073	-0.087	0.0014	0.6241	0.5396	0.1706	0.5396	0.7104
chr5q14	0.0557	-0.1678	0.0343	-0.027	-0.1084	0.0326	0.0488	-0.0112	-0.0271	0.5347	-0.2217	0.4294	0.2312	0.4061	0	-0.2175	0.1839	0.1326	-0.0333	-0.0946	-0.3193	0.3432	0.4849	0.0215	-0.2648	0.0233	0.1314	0.0114	0.0964	-0.4461	-0.0654	-0.0058	0.0288	0.0254	-0.0483	0.2985	0.0403	-0.0665	0.1047	-0.1211	-0.0672	0.3153	0.0515	0.0101	0.0135	-0.0547	0.1769	-0.1678	0.1828
chr5q21	0.0557	-0.1678	0.0343	-0.027	-0.1084	0.0326	0.0488	-0.0112	-0.0271	0.5347	-0.2217	0.4294	0.2312	0.4061	0	-0.2175	0.1839	0.1326	-0.0333	-0.0946	-0.3193	0.3432	0.4849	0.0215	-0.2648	0.0233	0.1314	0.0114	0.0964	-0.4461	-0.0654	-0.0058	0.0288	0.0254	-0.0483	0.2985	0.0403	-0.0665	0.1047	-0.1211	-0.0672	0.3153	0.0515	0.0101	0.0135	-0.0547	0.1769	-0.1678	0.1828
chr7q35	0.6734	0.749	0.6872	0.4509	0.6805	0.4247	0.586	0.5291	0.0393	0.5544	0.7421	0.492	0.3475	0.4279	0.0226	0.3282	0.1859	0.711	-0.0093	0.0555	0.589	0.5053	0.5137	0.0477	0.5617	0.051	0.1652	0.0241	0.7145	0.0717	0.493	0.8873	0.3499	0.2537	0.3633	0.6535	0.0358	1.3488	0.7048	0.2375	0.3945	0.9073	-0.087	0.0014	0.6241	0.5396	0.1706	0.5396	0.7104
chr1p36	0.0713	-0.0025	0.0774	-0.0038	-0.0912	-0.0249	0.0079	-0.017	-0.7782	0.552	0.3862	-0.5474	0.1906	0.403	-0.8619	0.3143	0.1883	0.1524	0.0187	-0.0357	0.1589	-0.1197	0.5104	-0.8641	-0.9619	-0.8537	-0.2079	-0.8652	0.0983	-1.0781	-0.0573	-0.0872	0.0443	0.0563	-0.0111	-0.0919	-0.842	0.4778	0.1085	0.2253	-0.4266	0.2973	-0.0804	-0.8499	0.0222	-0.0426	0.168	0.4781	0.1131
chr7p14	0.6734	0.749	0.0524	0.4509	0.6805	0.4247	0.586	0.5291	0.0393	0.5544	0.7421	0.492	0.3475	0.4279	0.0226	0.3282	0.1859	0.711	-0.0093	-0.0671	0.589	0.5053	0.5137	0.0477	0.5617	0.051	0.1652	0.0241	0.7145	0.0717	0.493	0.2014	0.3499	0.2537	0.3633	0.6933	0.0358	1.2675	0.7048	0.2375	0.3945	0.9073	-0.087	0.0014	0.6241	0.5569	0.1706	0.5396	0.7104
chr19p12	0.0149	-0.0367	-0.473	-0.0211	-0.126	-0.1514	-0.0707	-0.0428	0.0555	-0.229	-0.1813	-0.6082	-0.3574	-0.2073	0.0424	-0.1866	0.2108	0.2247	0.0268	-0.0464	-0.3212	-0.6046	-0.2377	-0.0344	-0.1876	0.0862	-0.2317	0.0432	-0.5215	-0.2367	-0.113	-0.0185	0.0161	-0.0303	-0.2121	-0.2009	0.0107	-0.2728	-0.4691	-0.2177	-0.2691	-0.3004	-0.0962	-0.0054	0.0382	-0.0828	0.1626	-0.1962	0.0959
chrxq21	-0.5073	-0.0881	0.0032	-0.5019	0.2228	-0.4105	-0.5224	-0.5332	-0.0384	-0.237	-0.2347	-0.6188	0.2148	-0.2231	-0.0008	-0.7808	-0.0902	-0.4337	-0.0417	-0.0721	-0.3165	-0.9073	-0.2369	0.0367	-0.2635	0.0282	-0.3197	-0.0721	-0.4985	0.0517	-0.1648	-0.0428	-0.3179	0.0319	0.0682	-0.0857	0.0062	-0.2665	-0.4979	-1.0282	-0.2531	-0.2898	-0.1845	0.0405	-0.6185	-0.1324	-0.391	-0.189	0.1568
chr7q31	0.6734	0.749	0.6872	0.4509	0.6805	0.4247	0.586	0.5291	0.0393	0.5544	0.7421	0.492	0.3475	0.4279	0.0226	0.3282	0.1859	0.711	-0.0093	0.0555	0.589	0.5053	0.5137	0.0477	0.5617	0.051	0.1652	0.0241	0.7145	0.0717	0.493	0.8873	0.3499	0.2537	0.3633	0.7476	0.0358	1.2698	0.7048	0.2375	0.3945	0.9073	-0.087	0.0014	0.6241	0.5396	0.1706	0.5396	0.7104
chr11q23	0.0577	-0.9276	-0.5346	-0.0155	-0.4883	-0.0492	-0.5524	-0.5015	-0.0011	-0.2286	-0.2	0.4058	-0.3576	-0.2362	0.0187	-0.2046	0.1887	0.1585	-0.9059	-0.7663	-0.3266	0.0143	-0.2317	0.0222	-0.1903	0.0884	-0.2972	0.0783	-0.5036	0.0784	-1.1866	-0.8756	-0.0677	-0.6877	-0.5207	-0.0817	0.043	-0.2628	-0.5033	-0.1114	-0.5549	-0.0984	-0.3687	0.0065	-0.6009	-0.6507	0.188	-0.1806	-0.3784
chr10q22	0.0594	-0.056	0.0677	-0.0189	-0.0951	0.2814	0.577	-0.0192	0.0314	-0.2419	-0.2011	-0.1013	-0.3648	-0.2326	0.0247	0.3135	-0.4128	-0.4485	-0.0133	-0.0437	0.1424	-0.0303	-0.2406	-0.3261	-0.2522	0.0602	-0.2799	0.0293	0.1051	0.0624	0.3984	-0.0057	0.0147	-0.2521	-0.2032	-0.1091	-0.8797	-0.2643	0.0938	-0.1095	-0.1466	-0.1629	-0.1735	0.0138	0.0196	0.5458	-0.4009	-0.176	-0.3719
chr12q21	0.0641	0.6738	0.0446	0.0599	0.2472	-0.0408	0.0198	-0.004	-0.0006	0.5495	0.3938	0.4285	0.1428	0.4123	-0.0051	0.2638	0.7716	0.1552	0.8485	1.1225	0.1025	2.7366	0.4257	0.0296	-0.2712	-0.0269	0.1155	0.0391	0.1012	0.5574	-0.0646	-0.0057	0.0823	0.1115	0.0893	-0.1025	0.052	-0.2529	0.1127	0.2319	0.4148	0.3167	0.4121	0.0104	0.0065	-0.0842	0.7486	0.5384	0.7078
chr6p23	0.0458	0.7029	0.6181	0.4244	0.6237	-0.0467	0.5836	0.5294	0.0083	-0.262	0.3913	0.4333	0.2475	-0.2542	-0.0083	0.2834	0.1706	0.1264	-0.0369	-0.0984	0.5587	0.4967	-0.2638	0.0145	0.4446	0.0114	0.2626	-0.0083	0.0832	0.0601	0.4526	-0.0189	0.3232	0.0047	0.1104	-0.1093	0.0164	0.4856	0.6751	0.2238	0.3812	0.3091	0.3092	-0.0061	0.6264	0.5201	0.1715	0.5329	0.1568
chr3q27	-0.549	-0.0113	-0.5331	-0.4778	-0.4829	-0.443	-0.5413	-0.0137	0.0227	-0.2665	-0.2062	-0.1049	-0.503	-0.2465	0.0065	-0.2226	-0.4167	-0.4553	-0.0575	-0.0906	-0.3358	-0.0825	-0.2527	0.0222	-0.2521	-0.1049	-0.602	0.0106	-0.5047	0.0283	-0.6257	-0.0129	-0.0273	-0.0152	-0.1142	-0.0824	0.0361	-0.2673	0.0829	-0.1136	-0.1074	-0.2985	-0.1464	0.0043	-0.0015	-0.6624	-0.3943	-0.1771	-0.3665
chr11p11	0.0577	0.8485	-0.511	-0.0155	-0.4883	-0.0492	-0.5524	-0.5015	-0.0011	-0.2513	-0.2	0.4058	-0.3576	-0.2487	0.0187	-0.2046	0.1887	0.1585	0.8414	0.6476	-0.3266	-0.0124	-0.2317	0.0222	-0.26	0.0074	-0.2972	0.0122	-0.5036	0.0784	0.093	-0.0076	-0.0006	0.1117	0.3369	-0.0881	0.043	-0.2628	-0.5033	-0.1223	0.0451	-0.0984	-0.3687	0.0065	-0.6009	-0.6507	0.1685	-0.1806	-0.3784
chr16q24	0.0544	-0.6757	0.0927	0.0085	-0.0669	-0.044	-0.0177	-0.025	0.0708	-0.1674	-0.1453	0.3126	-0.2535	-0.1709	0.0246	-0.1411	0.1437	0.114	0.6913	-0.0308	-0.231	-0.025	-0.162	0.0236	-0.0725	-0.0392	0.1425	0.041	0.0816	0.4447	-0.0592	0.0026	0.0116	0.0098	0.25	-0.1031	0.0223	-0.1953	-0.3612	-0.1266	-0.0915	-0.2007	-0.0897	0.0134	0.0138	-0.0385	0.1351	-0.1343	-0.2868
chr9p21	0.6533	-0.168	0.0175	-0.0152	-0.4881	-0.0475	0.0261	-0.0135	0.0409	-0.2457	-0.2041	0.2702	-0.38	-0.2409	0.0078	0.3325	-0.4024	0.1552	-0.0186	-0.1502	-0.3316	-0.671	-0.2463	0.0398	-0.2416	-0.483	-0.2116	-0.5021	0.1018	-0.4265	-0.0772	0.0003	-0.1423	-0.2718	-0.1388	-0.1185	0.0328	0.4729	0.0929	-0.1356	-0.2934	0.2996	-0.1368	0.0086	0.0147	-0.0551	0.173	-0.1758	0.1535
chr16p12	0.0746	-0.072	0.0793	0.0117	-0.0917	-0.0603	-0.0243	-0.0342	0.0767	-0.2294	-0.1992	-0.0942	-0.3474	-0.2343	0.0337	-0.1934	0.1969	0.1562	0.0517	-0.0422	-0.3166	-0.0342	-0.2221	0.0185	-0.2446	-0.0537	0.1762	0.0562	0.1136	-0.4039	-0.0812	0.0036	0.0159	0.0094	-0.0262	-0.1708	0.0306	-0.2638	-0.4951	-0.1076	0.0003	-0.2917	-0.1535	0.0024	0.0189	-0.0528	0.1621	-0.1962	-0.3931
chryp11	0.466	-1.0772	0.0444	0.1241	0.2441	-0.3174	-0.3983	-0.3947	-1.014	-0.1857	0.2694	-0.4402	0.3833	-0.1388	0.0087	0.0953	0.2571	-0.2866	-0.2157	-0.2424	0.4298	-0.1241	-0.1976	-0.2686	-0.2888	-0.0252	0.118	0.1645	0.5426	0.0256	0.4936	0.0344	0.1607	0.0172	0.2323	-0.0813	-0.0266	-1.0079	-0.3716	23.0663	0.1002	-0.1962	0.1568	0.0528	-0.4711	0.1479	-0.2914	0.0985	0.1472
chr13q13	0.0629	-0.1348	0.5869	0.4254	0.2479	0.6092	0.6217	0.5512	-0.0015	0.5086	-0.2285	-0.1129	0.2389	-0.2606	-0.0077	-0.2282	0.1804	0.7125	-0.0357	-0.1352	0.1037	-0.1291	-0.2602	0.0292	-0.2641	0.0024	0.3311	0.0178	0.0857	0.043	0.51	0.6967	0.0177	0.1096	0.3507	0.2677	0.0182	0.4991	0.1042	-0.1215	0.1711	0.3135	0.3306	-0.0022	0.6425	0.5354	0.1845	-0.1655	0.2966
chr5q22	0.0557	-0.1155	0.0343	-0.027	-0.1084	0.0326	0.0488	-0.0112	-0.0271	0.5347	-0.2217	0.4294	0.2312	0.4061	0	-0.2175	0.1839	0.1326	-0.0333	-0.0946	-0.3193	0.3432	0.4849	0.0215	-0.2648	0.0233	0.1314	0.0114	0.0964	-0.4461	-0.0654	-0.0058	0.0288	0.0254	-0.0483	0.2985	0.0403	-0.0665	0.1047	-0.1211	-0.0672	0.3153	0.0515	0.0101	0.0135	-0.0547	0.1769	-0.1678	0.1828
chr20p12	0.0725	-0.1161	0.6592	0.4417	0.2617	0.3089	-0.0043	-0.0109	0.0763	-0.2269	-0.2166	-0.0974	0.0901	0.4275	0.0283	0.3269	0.1944	0.1881	0.0093	-0.088	-0.0861	-0.0357	0.5315	0.0295	0.555	0.0591	0.2159	0.0679	0.0955	0.0443	-0.0654	0.0036	0.0173	0.0195	0.1696	-0.1419	0.0444	-0.2536	0.1202	0.2258	-0.0273	-0.288	0.1983	0.0341	0.6675	-0.0733	0.1747	-0.1745	0.1565
chr4q25	-0.555	-0.1814	0.0338	-0.038	-0.3947	-0.0412	0.03	-0.0019	0.0012	-0.2774	-0.2224	-0.6507	-0.3935	-0.2529	-0.0117	-0.2362	-0.4263	-0.4882	-0.0707	-0.102	-0.3508	0.1486	-0.2714	0.0255	-0.2751	0.0036	0.2099	-0.0066	-0.512	0.0539	-0.0751	-0.0244	-0.317	-0.152	-0.2629	-0.0607	0.0275	-0.2665	-0.5178	-0.116	-0.4255	-0.3023	0.0715	0.0067	-0.013	-0.0797	-0.3947	-0.1706	-0.355
chr3q24	-0.549	-0.1515	-0.5331	-0.4778	-0.4829	-0.443	-0.5413	-0.0137	0.0227	-0.2665	-0.2228	-0.1049	-0.503	-0.2465	0.0065	-0.2226	-0.4167	-0.4682	-0.0575	-0.0906	-0.3358	-0.0825	-0.2527	0.0222	-0.3031	-0.1049	-0.602	0.0106	-0.5047	0.0283	-0.6257	-0.0129	-0.0273	-0.0152	-0.1142	-0.053	0.0361	-0.2673	0.0829	-0.1136	-0.1074	-0.2985	-0.1464	0.0043	-0.0015	-0.6624	-0.396	-0.1771	-0.3665
chr2q31	0.073	-0.1025	0.0575	0.4242	0.3389	-0.0372	0.6048	-0.0004	0.0224	0.5461	0.3958	-0.0937	0.4779	0.4217	0.0213	0.3427	0.1988	0.1339	-0.0282	-0.0603	0.1609	-0.1168	0.505	0.0458	0.5444	0.0671	0.1919	0.0281	0.7224	0.3379	0.4449	0.0006	0.0215	0.0319	0.1564	0.27	0.0368	0.465	0.0984	0.2409	0.2141	0.3188	0.318	0.0103	0.6277	0.5596	0.1768	0.5373	0.1777
chr5q23	0.0557	0.644	0.0343	-0.027	-0.1084	0.0326	0.0488	-0.0112	-0.0271	0.5347	-0.2217	0.4294	0.2312	0.4061	0	-0.2175	0.1839	0.1326	-0.0333	-0.0946	-0.3193	0.3432	0.4849	0.0215	-0.2648	0.0233	0.1314	0.0114	0.0964	-0.4461	-0.0654	-0.0058	0.0288	0.0254	-0.0483	0.2985	0.0403	-0.0665	0.1047	-0.1211	-0.0672	0.3153	0.0515	0.0101	0.0135	-0.0547	0.1769	-0.1678	0.1828
chr9p22	0.6533	-0.1745	0.0175	-0.0152	-0.4881	-0.0475	0.0261	-0.0135	0.0409	-0.2457	-0.2041	0.2702	-0.38	-0.2409	0.0078	0.3325	-0.4024	0.1552	-0.0186	-0.2164	-0.3316	-0.671	-0.2463	0.0398	-0.2833	-0.9505	-0.2116	-0.9412	0.1018	-0.4265	-0.0772	0.0003	-0.1423	-0.2718	-0.1388	-0.1185	0.0328	0.4729	0.0929	-0.1356	-0.2934	0.2996	-0.1368	0.0086	0.0147	-0.0551	0.173	-0.1758	0.1535
chr17p13	0.6689	-0.0375	0.0736	0.4608	0.6296	0.3055	0.5018	0.4755	0.1277	0.5835	0.9949	0.4258	1.0003	0.4197	0.0247	0.344	0.7941	0.7927	0.047	-0.0355	0.5874	0.5343	0.5402	0.0132	-0.2024	0.0802	0.1467	0.073	0.7206	0.0676	0.4898	0.0163	0.3695	0.0398	-0.1609	0.5339	0.0134	1.1488	0.6918	0.5342	0.6903	0.9129	0.3854	-0.003	0.6548	0.7453	0.7325	1.1939	0.636
chr5q15	0.0557	-0.1678	0.0343	-0.027	-0.1084	0.0326	0.0488	-0.0112	-0.0271	0.5347	-0.2217	0.4294	0.2312	0.4061	0	-0.2175	0.1839	0.1326	-0.0333	-0.0946	-0.3193	0.3432	0.4849	0.0215	-0.2648	0.0233	0.1314	0.0114	0.0964	-0.4461	-0.0654	-0.0058	0.0288	0.0254	-0.0483	0.2985	0.0403	-0.0665	0.1047	-0.1211	-0.0672	0.3153	0.0515	0.0101	0.0135	-0.0547	0.1769	-0.1678	0.1828
chr3p14	-0.549	-0.0546	-0.5331	-0.4778	-0.4829	-0.443	-0.5413	-0.0137	0.0227	-0.2665	-0.2228	-0.1049	-0.503	-0.2465	0.0065	-0.2226	-0.4167	-0.4682	-0.8243	-0.5586	-0.3358	-0.6601	-0.2527	0.0222	-0.2051	-0.1049	-0.602	0.0106	-0.5047	0.0283	-0.6257	-0.6799	-0.1912	-0.0152	-0.2674	-0.097	0.0361	-0.2688	0.0829	-0.1136	-0.1074	-0.2985	-0.1464	0.0043	-0.0015	-0.6624	-0.396	-0.1771	-0.3665
chr3p22	-0.549	-0.9501	-0.5331	-0.4778	-0.4829	-0.443	-0.5413	-0.0137	0.0227	-0.2665	-0.2228	-0.1049	-0.503	-0.2465	0.0065	-0.2226	-0.4167	-0.4682	-0.8237	-0.7266	-0.3358	-0.6601	-0.2527	0.0222	-0.2725	-0.1049	-0.602	0.0106	-0.5047	0.0283	-0.6257	-0.6799	-0.3051	-0.0152	-0.3497	-0.101	0.0361	-0.2688	0.0829	-0.1136	-0.1074	-0.2985	-0.1464	0.0043	-0.0015	-0.6624	-0.396	-0.1771	-0.3665
chr17q25	0.8843	0.6751	0.4825	0.348	0.4755	0.6048	0.366	0.4129	0.0964	0.4407	0.7513	1.1034	0.7554	0.3543	0.7265	0.2575	0.5997	0.6923	1.8756	1.441	0.4885	1.402	0.408	0.6881	1.0709	1.5491	0.4277	0.764	0.5442	1.5684	0.7247	0.6772	0.8188	1.0809	0.54	0.4032	2.0306	0.8675	0.5225	0.4035	0.5213	0.6894	0.3102	0.6777	0.4945	0.5628	0.5657	0.9017	0.4943
chr2q12	0.073	-0.1025	0.0575	0.4242	0.3389	-0.0372	0.6048	-0.0004	0.0224	0.5461	0.3958	-0.0937	0.4779	0.4217	0.0213	0.3427	0.1988	0.1339	-0.0282	-0.0603	0.1609	0.4741	0.505	0.0458	0.5444	-0.0094	0.1919	0.0281	0.7224	0.3379	0.4449	0.0006	0.0215	0.0319	0.1564	0.27	0.0368	0.465	0.0984	0.2409	0.1461	0.3188	0.318	0.0103	0.6277	0.4972	0.1768	0.5373	0.1777
chr16q21	0.0746	-0.2365	0.0793	0.0117	-0.0917	-0.0603	-0.0243	-0.0342	0.0971	-0.2294	-0.1992	0.4284	-0.3474	-0.2343	0.0337	-0.1934	0.1969	0.1562	0.1636	-0.0422	-0.3166	-0.0342	-0.2221	0.0323	-0.2446	-0.0537	0.1953	0.0562	0.1118	0.0806	-0.0812	0.0036	0.0159	0.0135	0.3127	-0.1413	0.0305	-0.2677	-0.4951	-0.1076	0.0333	-0.2751	-0.123	0.0024	0.0189	-0.0528	0.1851	-0.1841	-0.3931
chr2q24	0.073	-0.1025	0.0575	0.4242	0.3389	-0.0372	0.6048	-0.0004	0.0224	0.5461	0.3958	-0.0937	0.4779	0.4217	0.0213	0.3427	0.1988	0.1339	-0.0282	-0.0603	0.1609	-0.1168	0.505	0.0458	0.5444	0.013	0.1919	0.0281	0.7224	0.3379	0.4449	0.0006	0.0215	0.0319	0.1564	0.27	0.0368	0.465	0.0984	0.2409	0.1472	0.3188	0.318	0.0103	0.6277	0.5442	0.1768	0.5373	0.1777
chr6q27	0.0441	-0.1077	0.0194	0.4085	0.6004	-0.0314	0.5618	0.5096	0.0719	-0.2522	0.3767	0.4171	0.2548	-0.2447	-0.008	0.2857	0.1642	0.1346	-0.2519	-0.0947	0.5615	0.2899	-0.2539	0.014	0.1799	0.011	0.2528	-0.008	0.095	0.0579	0.4621	-0.0182	0.3111	0.0045	0.1469	-0.0531	0.0158	0.4702	0.669	0.2154	0.3588	0.2975	0.319	0.0086	0.6027	0.515	0.1651	0.5185	0.175
chr3p21	-0.549	-0.5688	-0.5331	-0.4778	-0.4829	-0.443	-0.5413	-0.0137	0.0227	-0.2665	-0.2228	-0.1049	-0.503	-0.2465	0.0065	-0.2226	-0.4167	-0.4682	-0.7916	-0.7266	-0.3358	-0.6601	-0.2527	0.0222	-0.2065	-0.1049	-0.602	0.0106	-0.5047	0.0283	-0.6257	-0.6799	-0.3051	-0.0152	-0.3497	-0.1484	0.0361	-0.2688	0.0829	-0.1136	-0.1074	-0.2985	-0.1464	0.0043	-0.0015	-0.6624	-0.396	-0.1771	-0.3665
chr9p12	0.6533	-0.1368	0.0175	-0.0152	-0.4881	-0.0475	0.0261	-0.0135	0.0409	-0.2457	-0.2041	0.2702	-0.38	-0.2409	-0.0956	0.3325	-0.4024	0.1552	-0.0186	-0.0367	-0.3316	-0.671	-0.2463	-0.0222	-0.2138	0.0557	-0.2116	-0.0407	0.1018	-0.4265	-0.0772	0.0003	-0.1423	-0.2718	-0.1388	-0.1185	0.0328	0.4729	0.0929	-0.1356	-0.2934	0.2996	-0.1368	0.0086	0.0147	-0.0551	0.173	-0.1758	0.1535
chr15q26	0.0589	-0.0642	-0.3841	-0.0142	-0.4026	0.0785	0.4682	-0.0263	0.0381	-0.1964	-0.1653	-0.0928	-0.305	-0.2126	0.0052	0.2696	0.1582	0.0983	-0.0031	-0.5319	0.1013	-0.0552	-0.2037	0.0351	-0.1884	0.0315	0.1433	0.0299	0.0742	-0.3559	-0.0572	0.0092	0.0165	0.0131	-0.0913	-0.1039	0.025	-0.2314	0.0797	-0.0959	0	-0.2474	-0.1285	0.0098	0.0133	-0.0453	0.1348	-0.1516	-0.3205
chr5q32	0.0557	0.855	0.0343	-0.027	-0.1084	0.0326	0.0488	-0.0112	0.0815	0.5347	-0.2217	0.4294	0.2312	0.4061	0	-0.2175	0.1839	0.1326	-0.0333	-0.0946	-0.3193	0.3432	0.4849	0.0215	-0.2648	0.0233	0.1314	0.0114	0.0964	-0.4461	-0.0654	0.1239	0.0288	0.0254	-0.0483	0.2985	0.0403	-0.0665	0.1047	-0.1211	-0.0672	0.3153	0.0515	0.0101	0.0135	-0.0547	0.1769	-0.1678	0.1828
chr12q14	0.0641	-0.1922	0.0446	0.0599	0.2472	-0.0408	0.0198	-0.004	-0.0006	0.5495	0.3938	0.4183	0.1428	0.4123	-0.0319	0.2534	0.7716	0.1552	0.8485	1.1225	0.1025	0.7089	0.4257	0.0296	-0.2712	-0.0269	0.1155	0.0391	0.1012	0.5574	-0.0646	-0.0057	0.0823	0.1115	0.0893	-0.1025	0.052	-0.2529	0.1127	0.2319	-0.1242	0.3167	0.4121	0.0104	0.0065	-0.1068	0.7486	0.5384	0.7078
chr6q13	0.0458	-0.1728	0.0202	0.4244	0.6237	-0.0326	0.5836	0.5294	-0.0115	-0.262	0.3913	0.4333	0.2647	-0.2542	-0.0083	0.2968	0.1706	0.1398	-0.3858	-0.0984	0.5833	0.3012	-0.2638	0.0145	0.5189	0.0114	0.2626	-0.0083	0.0987	0.0601	0.4801	-0.0189	0.3232	0.0047	0.1526	-0.0552	0.0164	0.4885	0.695	0.2238	0.3728	0.3091	0.3314	0.0089	0.6261	0.535	0.1715	0.5387	0.1818
chr7p13	0.6734	0.749	0.0524	0.4509	0.6805	0.4247	0.586	0.5291	0.0393	0.5544	0.7421	0.492	0.3475	0.4279	0.0226	0.3282	0.1859	0.711	-0.0093	-0.0671	0.589	0.5053	0.5137	0.0477	0.5617	0.051	0.1652	0.0241	0.7145	0.0717	0.493	0.2014	0.3499	0.2537	0.3633	0.653	0.0358	1.2675	0.7048	0.2375	0.3945	0.9073	-0.087	0.0014	0.6241	0.5569	0.1706	0.5396	0.7104
chr17q22	1.2524	2.1362	0.6407	0.4621	0.6313	0.8031	0.5032	0.4768	0.128	0.5851	0.9976	1.4651	1.003	0.4208	0.9647	0.3419	0.7963	0.7949	2.5463	1.9133	0.6072	1.8616	0.5417	0.9255	1.4219	2.0133	0.5679	1.0327	0.7226	2.0974	0.9623	0.8723	1.0872	1.4352	0.717	0.5354	2.025	1.1519	0.6937	0.5357	0.6922	0.9154	0.4119	0.8999	0.6566	0.7473	0.7511	1.1972	0.6563
chr14q13	-0.5491	-0.1778	0.1234	-0.4834	-0.1226	-0.444	0.0025	0.5175	-0.0974	-0.2514	-0.208	-0.6446	-0.382	-0.2442	0.0096	-0.7387	-0.4107	-0.4662	0.1432	0.0179	-0.334	-0.6461	-0.247	0.0222	-0.2831	0.0402	-0.2462	0.0205	-0.5122	0.046	-0.6257	-0.0308	-0.3139	0.0198	-0.132	-0.1159	0.0118	-0.2678	-0.5135	-0.1046	-0.1491	-0.2892	-0.1742	-0.0055	-0.6156	-0.0763	-0.399	-0.1763	-0.3797
chr14q31	-0.5491	-0.3086	-0.5272	-0.4834	-0.1226	-0.444	0.0025	0.5069	0.0127	-0.2514	-0.208	-0.6446	-0.382	-0.2442	0.0096	-0.7387	-0.4107	-0.4662	0.1432	-0.0589	-0.334	-0.6461	-0.247	0.0222	-0.2101	0.0402	-0.2051	0.0205	-0.4917	-0.4236	-0.6257	-0.1647	-0.3139	-0.559	-0.132	-0.1159	0.0704	-0.2678	-0.5135	-0.1046	-0.1491	-0.2892	-0.1742	-0.0055	-0.6156	-0.0853	-0.399	-0.1763	-0.3797
chr9p11	0.6533	-0.1368	0.0175	-0.0152	-0.4881	-0.0475	0.0261	-0.0135	0.0409	-0.2457	-0.2041	0.2702	-0.38	-0.2409	0.0309	0.3325	-0.4024	0.1552	-0.0186	-0.0367	-0.3316	-0.671	-0.2463	0.0213	-0.2138	0.0557	-0.2116	0.0271	0.1018	-0.4265	-0.0772	0.0003	-0.1423	-0.2718	-0.1388	-0.1185	0.0328	0.4729	0.0929	-0.1356	-0.2934	0.2996	-0.1368	0.0086	0.0147	-0.0551	0.173	-0.1758	0.1535
chrxp21	-0.5073	1.327	-0.3234	-0.5019	0.2228	-0.4105	-0.5224	-0.5332	0.032	-0.237	-0.2347	-0.6188	0.2148	-0.2231	-0.0008	-0.7808	-0.0902	-0.4337	-0.0563	-0.0363	-0.3165	-0.9073	-0.2369	0.0367	-0.2635	0.0282	-0.3197	-0.0721	-0.4985	0.0517	-0.1648	-0.0428	-0.3179	0.0319	0.0682	-0.0857	0.0062	-0.2665	-0.4979	-1.0282	-0.2531	-0.2898	-0.1845	0.0405	-0.6185	-0.1324	-0.391	-0.189	0.1568
chr15q14	0.0708	-0.0771	-0.4613	-0.0171	-0.4835	0.0943	0.5624	-0.0316	0.0458	-0.2436	-0.1985	-0.1114	-0.3663	-0.2554	0.0062	0.3238	0.19	0.1181	-0.0037	-0.056	0.1217	0.1123	-0.2446	0.0422	-0.2263	0.0378	0.1721	0.0359	0.0891	-0.398	-0.0687	0.011	0.0198	0.0157	-0.1097	-0.1232	0.03	-0.2779	0.0957	-0.1152	0	-0.2972	-0.1543	0.0118	0.016	-0.0544	0.1619	-0.1821	-0.385
chr18q22	0.0652	-0.2181	-0.0076	-0.0105	-0.1224	0.0103	0.633	0.0117	0.0415	-0.2543	-0.2164	0.0858	0.2546	-0.2406	-0.0069	-0.2159	-0.4299	0.1354	-0.0266	0.5102	0.4477	0.4539	-0.249	0.0585	0.9373	0.0019	0.5306	0.0168	0.0957	-0.4137	-0.0579	-0.0012	0.1015	0.0796	0.3361	0.6946	0.0057	1.2693	0.1072	-0.1168	0.2864	-0.2893	-0.0956	0.0081	0.0234	-0.0435	0.1809	0.5458	0.7141
chr10p15	0.0582	-0.0806	0.0068	-0.0185	-0.0931	0.2755	0.5649	-0.0188	0.0307	-0.2368	-0.1969	-0.0992	-0.3572	-0.2277	0.0242	0.3242	-0.4042	-0.4391	-0.013	-0.0428	0.1394	-0.0501	-0.2356	-0.3193	-0.2469	0.0397	-0.2751	0.0287	0.1177	0.0611	0.3901	-0.0056	0.0331	-0.2468	-0.192	-0.1068	0.0291	-0.2588	0.0918	-0.1072	-0.1435	-0.2703	-0.1699	0.0135	0.0192	0.5221	-0.3925	-0.1723	-0.3641
chr4q35	-0.555	-0.1814	0.0338	-0.038	-0.3947	-0.0412	0.03	-0.0019	0.0012	-0.2774	-0.2224	-0.6507	-0.3935	-0.2529	-0.0117	-0.2362	-0.4263	-0.4882	-0.0707	-0.102	-0.3508	0.3043	-0.2714	0.0255	-0.2177	0.0036	0.2099	-0.0066	-0.512	-0.4094	-0.0751	-0.0244	-0.317	-0.152	-0.2629	-0.0607	0.0275	-0.2665	-0.5178	-0.116	-0.3884	-0.3023	0.0715	0.0067	-0.013	-0.0797	-0.3947	-0.1706	-0.355
chr2p14	0.073	0.2348	0.0575	0.4242	0.3389	-0.0131	0.6048	-0.0004	0.0224	0.5461	0.3958	-0.0937	0.4779	0.4217	0.0213	0.3427	0.1988	0.4168	-0.0282	-0.0603	0.1609	0.4741	0.505	0.0458	0.5444	0.0654	0.1919	0.0281	0.7224	0.3379	0.4596	0.3321	0.0215	0.0319	0.1564	0.27	0.986	0.465	0.0984	0.2409	0.2493	0.3188	0.318	0.0103	0.6277	0.5683	0.1768	0.5373	0.1777
chr2p12	0.073	-0.1025	0.0575	0.4242	0.3389	-0.0131	0.6048	-0.0004	0.0224	0.5461	0.3958	-0.0937	0.4779	0.4217	0.0213	0.3427	0.1988	0.1339	-0.0282	-0.0603	0.1609	0.4741	0.505	0.0458	0.5444	0.0654	0.1919	0.0281	0.7224	0.3379	0.4596	0.0006	0.0215	0.0319	0.1564	0.27	0.5058	0.465	0.0984	0.2409	0.2493	0.3188	0.318	0.0103	0.6277	0.5683	0.1768	0.5373	0.1777
chr12p11	0.0641	-0.1881	0.0446	0.0599	0.2472	-0.0408	0.0198	-0.004	-0.0094	0.5495	0.3938	0.4183	0.1428	0.4123	-0.0416	0.2941	0.7716	0.1552	0.8485	-0.084	0.1025	0.5912	0.434	0.0296	-0.2692	0.0195	0.1155	0.0391	0.1012	0.5574	-0.0646	-0.0057	0.0823	0.1115	0.0893	-0.1025	0.052	-0.2529	0.1127	0.2319	-0.1242	0.3167	0.4121	0.0104	0.0065	-0.0848	0.7486	0.5384	0.7078
chr4q21	-0.555	-0.1814	0.0338	-0.038	-0.3947	-0.0412	0.03	-0.0019	0.0012	-0.2774	-0.2224	-0.6507	-0.3935	-0.2529	-0.0117	-0.2362	-0.4263	-0.4882	-0.0707	-0.102	-0.3508	0.1486	-0.298	0.0255	-0.2751	0.0036	0.2099	-0.0066	-0.512	0.0539	-0.0751	-0.0244	-0.317	-0.2794	-0.2629	-0.0607	0.0275	-0.2665	-0.5178	-0.116	-0.4255	-0.3023	0.0715	0.0015	-0.013	-0.0797	-0.3947	-0.1706	-0.355
chr2q36	0.073	-0.1025	0.0575	0.4242	0.3389	-0.0372	0.6048	-0.0004	0.0224	0.5461	0.3958	-0.0937	0.4779	0.4217	0.0213	0.3427	0.1988	0.1339	-0.3844	-0.0603	0.1609	-0.1168	0.505	0.0458	0.5444	0.0671	0.1919	0.0281	0.7224	0.3379	0.4449	0.0006	0.0215	0.0319	0.1564	0.27	0.0368	0.465	0.0984	0.2409	0.2141	0.3188	0.318	0.0103	0.6277	0.5596	0.1768	0.5373	0.1777
chr9p13	0.6533	-0.0014	0.0175	-0.0152	-0.4881	-0.0475	0.0261	-0.0135	0.0409	-0.2457	-0.2041	0.2702	-0.38	-0.2409	0.0078	0.3325	-0.4024	0.1552	-0.0186	-0.0367	-0.3316	-0.671	-0.2463	0.0398	-0.2138	0.0557	-0.2116	0.0771	0.1018	-0.4265	-0.0772	0.0003	-0.1423	-0.2718	-0.1388	-0.1185	0.0328	0.4729	0.0929	-0.1356	-0.2934	0.2996	-0.1368	0.0086	0.0147	-0.0551	0.173	-0.1758	0.1535
chr6q14	0.0458	-0.1728	0.0202	0.4244	0.6237	-0.0326	0.5836	0.5294	-0.0115	-0.262	0.3913	0.4333	0.2647	-0.2542	-0.0083	0.2968	0.1706	0.1398	-0.9174	-0.0984	0.5833	0.3012	-0.2638	0.0145	0.5189	0.0114	0.2626	-0.0083	0.0987	0.0601	0.4801	-0.0189	0.3232	0.0047	0.1526	-0.0552	0.0164	0.4885	0.695	0.2238	0.3728	0.3091	0.3314	0.0089	0.6261	0.535	0.1715	0.5387	0.1818
chr2p25	0.0728	0.8015	0.0574	0.4232	0.3381	-0.0131	0.6034	-0.0004	1.2798	0.5448	0.3949	-0.0935	0.4768	0.4207	0.0394	0.3419	0.1983	0.4598	0.8888	0.6711	0.1605	0.9783	0.5038	0.523	0.5808	0.0952	2.2858	0.0732	0.7207	0.8952	0.4799	2.2724	0.0214	0.0318	0.156	0.2694	0.9405	0.4639	0.0982	0.6206	0.2487	0.318	0.3172	0.0219	0.6262	0.5669	0.1764	0.536	0.1773
chr7q32	0.6734	0.749	0.6872	0.4509	0.6805	0.4247	0.586	0.5291	0.0393	0.5544	0.7421	0.492	0.3475	0.4279	0.0226	0.3282	0.1859	0.711	-0.0093	0.0555	0.589	0.5053	0.5137	0.0477	0.5617	0.051	0.1652	0.0241	0.7145	0.0717	0.493	0.8873	0.3499	0.2537	0.3633	0.6535	0.0358	1.2698	0.7048	0.2375	0.3945	0.9073	-0.087	0.0014	0.6241	0.5396	0.1706	0.5396	0.7104
chr7p11	0.6734	0.749	0.0524	0.4509	0.6805	0.4247	0.586	0.5291	0.0393	0.5544	0.7421	0.492	0.3475	0.4279	0.0226	0.3282	0.1859	0.711	-0.0093	-0.0671	0.589	0.5053	0.5137	0.0477	0.5617	0.051	0.1652	0.0241	0.7145	0.0717	0.493	0.2014	0.3499	0.2537	0.3633	0.5851	0.0358	1.2675	0.7048	0.2375	0.3945	0.9073	-0.087	0.0014	0.6241	0.2598	0.1706	0.5396	0.7104
chr4p14	-0.5489	-0.1583	0.0338	-0.038	-0.3947	-0.042	0.03	-0.0019	0.0012	-0.2774	-0.2224	-0.6471	-0.3935	-0.2529	-0.0117	-0.2362	-0.4263	-0.4882	-0.061	-0.102	-0.3508	0.2451	-0.2486	0.0255	-0.2751	0.0036	0.2099	-0.0066	-0.512	0.0637	-0.0808	-0.0244	-0.317	-0.2794	-0.2629	-0.0607	0.0275	-0.2665	-0.5047	-0.1022	-0.3481	-0.3023	0.0715	-0.0033	-0.013	-0.0797	-0.3947	-0.1775	-0.3661
chr19q12	0.0149	-0.0367	-0.473	-0.0211	-0.126	-0.1514	-0.0707	-0.0428	0.0555	-0.229	-0.1813	-0.6082	-0.3574	-0.2073	0.0424	-0.1866	0.2108	0.2247	0.0268	-0.0464	-0.3212	-0.6046	-0.2377	-0.0344	-0.1876	0.0862	-0.2317	0.0432	-0.5215	-0.2367	-0.113	-0.0185	0.0161	-0.0303	-0.2121	-0.2009	0.0107	-0.2728	-0.4653	-0.2177	-0.2691	-0.3004	-0.0962	-0.0054	0.0382	-0.0828	0.1626	-0.1962	0.0959
chr7q21	0.6734	0.749	0.6872	0.4509	0.6805	0.4247	0.586	0.5291	0.0393	0.5544	0.7421	0.492	0.3475	0.4279	0.0226	0.3282	0.1859	0.711	-0.0093	-0.0172	0.589	0.5053	0.5137	0.0477	0.5617	0.051	0.1652	0.0241	0.7145	0.0717	0.493	0.8873	0.3499	0.2537	0.3633	0.7182	0.0358	1.2628	0.7048	0.2375	0.3945	0.9073	-0.087	0.0014	0.6241	0.5396	0.1706	0.5396	0.7072
chr4p12	-0.5489	-0.1583	0.0338	-0.038	-0.3947	-0.042	0.03	-0.0019	0.0012	-0.2774	-0.2224	-0.6471	-0.3935	-0.2529	-0.0117	-0.2362	-0.4263	-0.4882	-0.061	-0.102	-0.3508	0.2451	-0.2486	0.0255	-0.2751	0.0036	0.2099	-0.0066	-0.512	0.0637	-0.0808	-0.0244	-0.317	-0.2794	-0.2629	-0.0607	0.0275	-0.2665	-0.5047	-0.1022	-0.3481	-0.3023	0.0715	-0.0033	-0.013	-0.0797	-0.3947	-0.1775	-0.3661
chr18p11	0.0652	0.1043	0.5028	-0.0105	-0.1224	0.0103	0.6328	0.0117	0.0415	-0.2542	-0.2163	0.4909	0.2545	-0.2405	-0.0069	-0.2158	-0.4298	0.1354	-0.0266	-0.0543	0.4476	0.4538	-0.2489	0.0724	0.9371	0.0019	0.5305	0.0168	0.0957	-0.4136	-0.0579	-0.0012	0.1015	0.0796	0.336	0.6128	0.0057	1.1404	0.1072	-0.1168	0.2863	-0.2874	-0.1097	0.0081	0.0234	-0.0435	0.1809	0.5457	0.7139
chr14q21	-0.5491	-0.1511	0.1234	-0.4834	-0.1226	-0.444	0.0025	0.5175	-0.0974	-0.2514	-0.208	-0.6446	-0.382	-0.2442	0.0096	-0.7387	-0.4107	-0.4662	0.1432	-0.0589	-0.334	-0.6461	-0.247	0.0222	-0.2981	0.0402	-0.2884	0.0205	-0.5122	0.046	-0.6257	-0.0308	-0.3139	0.0198	-0.132	-0.1159	0.0118	-0.2678	-0.5135	-0.1046	-0.1491	-0.2892	-0.1742	-0.0055	-0.6156	-0.0763	-0.399	-0.1763	-0.3797
chr3q29	-0.549	-0.0405	-0.5331	-0.4778	-0.4829	-0.443	-0.5413	-0.0137	0.0227	-0.2665	-0.2062	-0.1049	-0.503	-0.2465	0.0065	-0.2226	-0.4167	-0.4553	-0.0575	-0.0906	-0.3358	-0.0825	-0.2527	0.0222	-0.2521	-0.1049	-0.602	0.0106	-0.5047	0.0283	-0.6257	-0.0129	-0.0273	-0.0152	-0.1142	-0.0824	0.0361	-0.2673	0.0829	-0.1136	-0.1074	-0.2985	-0.1464	0.0043	-0.0015	-0.6624	-0.3943	-0.1771	-0.3665
chr6p25	0.0451	0.6922	0.588	0.4179	0.6142	-0.046	0.5747	0.5213	0.0082	-0.258	0.3853	0.4267	0.3008	-0.2503	-0.0082	0.2791	0.168	0.1245	-0.0363	-0.0969	0.5502	0.3545	-0.2598	0.0143	0.5594	0.0112	0.2586	-0.0082	0.0819	0.0592	0.4328	-0.0186	0.3183	0.0046	0.1087	-0.1076	0.0162	0.4586	0.6648	0.2204	0.3754	0.3044	0.3045	-0.006	0.6169	0.5122	0.1689	0.5248	0.1544
chr3q13	-0.549	-0.1476	-0.5331	-0.4778	-0.4829	-0.443	-0.5413	-0.0137	0.0227	-0.2665	-0.2228	-0.1049	-0.503	-0.2465	0.0065	-0.2226	-0.4167	-0.4682	-0.0575	-0.0906	-0.3358	-0.0825	-0.2527	0.0222	-0.2923	-0.1049	-0.602	0.0106	-0.5047	0.0283	-0.6257	-0.0129	-0.0273	-0.0152	-0.1142	-0.0346	0.0361	-0.2673	0.0829	-0.1136	-0.1074	-0.2985	-0.1464	0.0043	-0.0015	-0.6624	-0.396	-0.1771	-0.3665
chr4q13	-0.5391	-0.1716	0.0338	-0.038	-0.3947	-0.0259	0.03	-0.0019	0.0012	-0.2774	-0.2224	-0.6309	-0.3935	-0.2529	-0.0117	-0.2362	-0.4263	-0.4882	-0.0689	-0.102	-0.3508	0.1486	-0.3676	0.0255	-0.2751	0.0036	0.2099	-0.0066	-0.512	0.0484	-0.0815	-0.0244	-0.317	-0.2794	-0.2629	-0.0607	0.0275	-0.2665	-0.4843	-0.1133	-0.4255	-0.3023	0.0715	-0.0033	-0.013	-0.0797	-0.3947	-0.1773	-0.3591
chr8q11	0.0558	-0.1965	0.0647	-0.4848	-0.1101	0.3649	-0.5161	0.5144	-0.0409	-0.2698	-0.2112	-0.1022	0.2044	-0.2585	-0.0011	-0.2165	-0.4164	-0.4735	-0.0367	-0.1129	0.1073	-0.2567	-0.2799	0.0307	0.4088	0.0064	-0.2173	0.0106	0.0974	0.0434	0.4872	-0.0066	0.017	0.0265	0.1401	-0.0784	-0.0327	0.501	0.0883	0.2343	-0.1289	-0.2969	-0.1567	0.0056	-0.0245	-0.1239	-0.4059	-0.1769	-0.3662
chr6q22	0.0458	-0.1559	0.0202	0.4244	0.6237	-0.0326	0.5836	0.5294	-0.0115	-0.262	0.3913	0.4333	0.2647	-0.2542	-0.0083	0.2968	0.1706	0.1398	-0.0292	-0.0984	0.5833	0.3012	-0.2638	0.0145	0.5189	0.0114	0.2626	-0.0083	0.0987	0.0601	0.4801	-0.0189	0.3232	0.0047	0.1526	-0.0552	0.0164	0.4885	0.695	0.2238	0.3728	0.3091	0.3314	0.0089	0.6261	0.535	0.1715	0.5387	0.1818
chr13q31	0.0629	-0.1348	0.5869	0.4254	0.2479	0.7604	0.6217	0.5512	-0.0015	0.5086	-0.2285	-0.1129	0.2389	-0.2606	-0.0077	-0.2282	0.1804	0.7125	-0.0357	-0.1441	0.1037	-0.1291	-0.2602	0.0292	-0.2641	0.0024	0.3311	0.0178	0.0857	-0.0392	0.51	0.6967	0.0177	0.1096	0.3507	0.3376	-0.1688	0.4991	0.1042	-0.1215	0.1711	0.3135	0.3306	-0.0022	0.6425	0.5354	0.1845	-0.1655	0.2966
chr9q13	0.6533	-0.1368	0.0175	-0.0152	-0.4881	-0.0475	0.0261	-0.0135	0.0409	-0.2457	-0.2041	0.2702	-0.38	-0.2409	0.0345	0.3325	-0.4024	0.1552	-0.0186	-0.0367	-0.3316	-0.671	-0.2463	0.0213	-0.2138	0.0557	-0.2116	0.0303	0.1018	-0.4265	-0.0772	0.0003	-0.1423	-0.2718	-0.1388	-0.1185	0.0328	0.4729	0.0929	-0.1356	-0.2934	0.2996	-0.1368	0.0086	0.0147	-0.0551	0.173	-0.1758	0.1535
chr12q22	0.0641	0.6738	0.0446	0.0599	0.2472	-0.0408	0.0198	-0.004	-0.0006	0.5495	0.3938	0.4274	0.1428	0.4123	0.0194	0.2669	0.7716	0.1552	0.8485	1.1225	0.1025	0.6672	0.4257	0.0296	-0.2712	-0.0269	0.1155	0.0391	0.1012	0.5574	-0.0646	-0.0057	0.0823	0.1115	0.0893	-0.1025	0.052	-0.2529	0.1127	0.2319	0.4827	0.3167	0.4121	0.0104	0.0065	-0.051	0.7486	0.5384	0.7078
chr13q32	0.0629	-0.1348	0.5869	0.4254	0.2479	0.7604	0.6217	0.5512	-0.0015	0.5086	-0.2285	-0.1129	0.2389	-0.2606	-0.0077	-0.2282	0.1804	0.7125	-0.0357	-0.1441	0.1037	-0.1291	-0.2602	0.0292	-0.2641	0.0024	0.3311	0.0178	0.0857	0.0542	0.51	0.6967	0.0177	0.1096	0.3507	0.3376	-0.8857	0.4991	0.1042	-0.1215	0.1711	0.3135	0.3306	-0.0022	0.6425	0.5354	0.1845	-0.1655	0.2966
chr2q34	0.073	-0.1025	0.0575	0.4242	0.3389	-0.0372	0.6048	-0.0004	0.0224	0.5461	0.3958	-0.0937	0.4779	0.4217	0.0213	0.3427	0.1988	0.1339	-0.0282	-0.0603	0.1609	-0.1168	0.505	0.0458	0.5444	0.0671	0.1919	0.0281	0.7224	0.3379	0.4449	0.0006	0.0215	0.0319	0.1564	0.27	0.0368	0.465	0.0984	0.2409	0.2141	0.3188	0.318	0.0103	0.6277	0.5596	0.1768	0.5373	0.1777
chr5q34	0.0557	0.6804	0.1273	-0.027	-0.1084	0.0326	0.0488	-0.0112	0.0815	0.5347	-0.2217	0.4294	0.2312	0.4061	0	-0.2175	0.1839	0.1326	-0.0333	-0.0946	-0.3193	0.3432	0.4849	0.0215	-0.1447	0.0233	0.1314	0.0114	0.0964	-0.4461	-0.0654	0.1733	0.0288	0.0254	-0.0483	0.2985	0.0403	-0.0665	0.1047	-0.1211	-0.0672	0.3153	0.0515	0.0101	0.0135	-0.0547	0.1769	-0.1678	0.1828
chr3q28	-0.549	-0.1349	-0.5331	-0.4778	-0.4829	-0.443	-0.5413	-0.0137	0.0227	-0.2665	-0.2062	-0.1049	-0.503	-0.2465	0.0065	-0.2226	-0.4167	-0.4553	-0.0575	-0.0906	-0.3358	-0.0825	-0.2527	0.0222	-0.2521	-0.1049	-0.602	0.0106	-0.5047	0.0283	-0.6257	-0.0129	-0.0273	-0.0152	-0.1142	-0.0824	0.0361	-0.2673	0.0829	-0.1136	-0.1074	-0.2985	-0.1464	0.0043	-0.0015	-0.6624	-0.3943	-0.1771	-0.3665
chr11p14	0.0577	0.5417	-0.5043	-0.0155	-0.4883	-0.0492	-0.5524	-0.5015	-0.0011	-0.2513	-0.2	0.4058	-0.3576	-0.2487	0.0187	-0.2046	0.1887	0.1585	0.8414	0.6476	-0.3266	-0.0124	-0.2317	0.0222	-0.26	0.0074	-0.2972	0.0122	-0.5036	0.0784	0.093	-0.0076	-0.0006	0.1117	0.3369	-0.0803	0.043	-0.2628	-0.5033	-0.1223	0.0451	-0.0984	-0.3687	0.0065	-0.6009	-0.6507	0.1685	-0.1806	-0.3784
chr5p12	0.0557	-0.1678	0.0343	-0.027	-0.1084	0.1394	0.0488	-0.0112	-0.0271	0.5347	-0.2217	0.4294	0.2312	0.4061	0	-0.2175	0.1839	0.1326	-0.0333	-0.0946	-0.3193	0.3432	0.4849	0.0215	-0.2648	0.0233	0.1314	0.0114	0.0964	-0.4461	-0.0654	-0.0058	0.0288	0.0254	-0.0483	0.2985	0.0403	-0.0665	0.1047	-0.1211	-0.0672	0.3153	0.0515	0.0101	0.0135	-0.0547	0.1769	-0.1678	0.1828
chr8p22	-0.0451	-0.9362	0.0647	-0.4848	-0.1101	0.3938	-0.5161	0.5319	0.0587	-0.2369	-0.2112	-0.1112	0.2108	-0.2422	-0.0011	-0.2165	-0.4164	-0.4735	-0.0367	-0.1559	0.1073	-0.2567	-0.2341	0.0307	0.5802	0.0064	-0.2173	0.0285	0.0974	0.0773	0.4872	-0.6897	0.0205	0.0265	0.1117	-0.0784	0.0447	0.5081	0.1139	0.2343	-0.0955	-0.2969	-0.1567	0.0312	-0.0245	-0.0299	-0.4059	-0.1769	-0.3662
chr4p13	-0.5489	-0.1583	0.0338	-0.038	-0.3947	-0.042	0.03	-0.0019	0.0012	-0.2774	-0.2224	-0.6471	-0.3935	-0.2529	-0.0117	-0.2362	-0.4263	-0.4882	-0.061	-0.102	-0.3508	0.2451	-0.2486	0.0255	-0.2751	0.0036	0.2099	-0.0066	-0.512	0.0637	-0.0808	-0.0244	-0.317	-0.2794	-0.2629	-0.0607	0.0275	-0.2665	-0.5047	-0.1022	-0.3481	-0.3023	0.0715	-0.0033	-0.013	-0.0797	-0.3947	-0.1775	-0.3661
chr3p12	-0.549	-0.2177	-0.5331	-0.4778	-0.4829	-0.443	-0.5413	-0.0137	0.0227	-0.2665	-0.2228	-0.1049	-0.503	-0.2465	0.0065	-0.2226	-0.4167	-0.4682	-0.0575	-0.0906	-0.3358	-0.6601	-0.2527	0.0222	-0.3005	-0.1049	-0.602	0.0106	-0.5047	0.0283	-0.6257	-0.0129	-0.0273	-0.0152	-0.1142	-0.0301	0.0361	-0.2999	0.0829	-0.1136	-0.1074	-0.2985	-0.1464	0.0043	-0.0015	-0.6624	-0.396	-0.1771	-0.3665
chr11p13	0.0577	0.7838	-0.511	-0.0155	-0.4883	-0.0492	-0.5524	-0.5015	-0.0011	-0.2513	-0.2	0.4058	-0.3576	-0.2487	0.0187	-0.2046	0.1887	0.1585	0.8414	0.6476	-0.3266	-0.0124	-0.2317	0.0222	-0.26	0.0074	-0.2972	0.0122	-0.5036	0.0784	0.093	-0.0076	-0.0006	0.1117	0.3369	-0.0803	0.043	-0.2628	-0.5033	-0.1223	0.0451	-0.0984	-0.3687	0.0065	-0.6009	-0.6507	0.1685	-0.1806	-0.3784
chr13q33	0.0629	-0.1348	0.5869	0.4254	0.2479	0.7604	0.6217	0.5512	-0.0015	0.5086	-0.2285	-0.1129	0.2389	-0.2606	-0.0077	-0.2282	0.1804	0.7125	-0.0357	-0.1036	0.1037	-0.1291	-0.2602	0.0292	-0.2641	0.0024	0.3311	0.0178	0.0857	0.0542	0.51	0.6967	0.0177	0.1096	0.3507	0.3376	-0.8857	0.4991	0.1042	-0.1215	0.1711	0.3135	0.3306	-0.0022	0.6425	0.5354	0.1845	-0.1655	0.2966
chr17q24	1.2524	0.7643	0.6407	0.4621	0.6313	0.8031	0.5032	0.4768	0.128	0.5851	0.9976	1.4651	1.003	0.4208	0.9647	0.3419	0.7963	0.7949	2.5463	1.9133	0.6072	1.8616	0.5417	0.9255	1.4219	2.0133	0.5679	1.0327	0.7226	2.0974	0.9623	0.8723	1.0872	1.4352	0.717	0.5354	2.6962	1.1519	0.6937	0.5357	0.6922	0.9154	0.4119	0.8999	0.6566	0.7473	0.7511	1.1972	0.6563
chr13q34	0.0494	-0.1058	0.4608	0.334	0.1947	0.5971	0.4882	0.4328	-0.0012	0.3994	-0.1794	-0.0887	0.1876	-0.2046	-0.006	-0.1792	0.1417	0.5595	-0.028	-0.0083	0.0814	-0.1014	-0.2043	0.0229	-0.2074	0.0019	0.26	0.014	0.0673	0.0426	0.4005	0.5471	0.0139	0.0861	0.2754	0.2132	-0.6955	0.3919	0.0818	-0.0954	0.1343	0.2462	0.2596	-0.0017	0.5045	0.4204	0.1449	-0.13	0.2329
chr3q11	-0.549	-0.2177	-0.5331	-0.4778	-0.4829	-0.443	-0.5413	-0.0137	0.0227	-0.2665	-0.2228	-0.1049	-0.503	-0.2465	0.0065	-0.2226	-0.4167	-0.4682	-0.0575	-0.0906	-0.3358	-0.0825	-0.2527	0.0222	-0.3364	-0.1049	-0.602	0.0106	-0.5047	0.0283	-0.6257	-0.0129	-0.0273	-0.0152	-0.1142	-0.0301	0.0361	-0.2673	0.0829	-0.1136	-0.1074	-0.2985	-0.1464	0.0043	-0.0015	-0.6624	-0.396	-0.1771	-0.3665
chr1p13	0.0727	-0.0656	-0.5518	-0.0039	-0.093	-0.0255	0.0081	-0.0173	0.0378	0.5631	0.394	0.4338	0.1944	0.4111	-0.0001	0.3206	0.1921	0.1555	0.0191	-0.0364	0.1621	-0.2344	0.5207	0.0166	0.4939	0.031	-0.2121	0.0396	0.1003	0.0641	-0.0585	-0.0111	0.112	0.0574	-0.0113	-0.0938	0.0278	0.4875	0.1107	0.2298	0.16	0.2928	-0.1507	-0.5192	0.0226	-0.0435	0.1714	0.5278	0.1612
chr12p12	0.0641	-0.1881	0.0446	0.0599	0.2472	-0.0408	0.0198	-0.004	-0.0094	0.5495	0.3938	0.4183	0.1428	0.4123	-0.0416	0.2941	0.7716	0.1552	0.8485	-0.084	0.1025	0.5912	0.434	0.0296	-0.2692	0.0195	0.1155	0.0391	0.1012	0.5574	-0.0646	-0.0057	0.0745	0.1115	0.0893	-0.1025	0.052	-0.2529	0.1127	0.2319	-0.1242	0.3167	0.4121	0.0104	0.0065	-0.0848	0.7486	0.5384	0.7078
chr1q43	0.0727	-0.3445	0.6432	-0.0039	-0.1139	-0.4353	0.0081	0.0032	0.9494	0.5631	0.3809	0.4338	0.1944	0.4119	-0.0001	0.3028	0.1921	0.1555	-0.9004	-0.0669	0.1621	0.4463	0.5399	0.0382	0.5382	0.031	0.3519	0.0449	0.1136	0.0641	-0.0585	0.2009	0.0855	0.0574	-0.0113	-0.0938	0.0525	0.4875	0.1107	0.2298	0.16	0.2928	-0.1397	0.0283	0.0226	-0.0435	0.1714	0.5278	0.1612
chr5q12	0.0557	-0.1678	0.0343	-0.027	-0.1084	0.0326	0.0488	-0.0112	-0.0271	0.5347	-0.2217	0.4294	0.2312	0.4061	0	-0.2175	0.1839	0.1326	-0.0333	-0.0946	-0.3193	0.3432	0.4849	0.0215	-0.2648	0.0233	0.1314	0.0114	0.0964	-0.4461	-0.0654	-0.0058	0.0288	0.0254	-0.0483	0.2985	0.0403	-0.0665	0.1047	-0.1211	-0.0672	0.3153	0.0515	0.0101	0.0135	-0.0547	0.1769	-0.1678	0.1828
chr12q12	0.0641	0.0088	0.0446	0.0599	0.2472	-0.0408	0.0198	-0.004	0.0041	0.5495	0.3938	0.4183	0.1428	0.4123	-0.0414	0.2927	0.7716	0.1552	0.8485	-0.084	0.1025	0.5912	0.4856	0.0296	-0.2679	0.0214	0.1155	0.0391	0.1012	0.5574	-0.0646	-0.0057	0.0823	0.1115	0.0893	-0.1025	0.052	-0.2529	0.1127	0.2319	-0.1242	0.3167	0.4121	0.0104	0.0065	-0.0848	0.7486	0.5384	0.7078
chr3q12	-0.549	-0.2177	-0.5331	-0.4778	-0.4829	-0.443	-0.5413	-0.0137	0.0227	-0.2665	-0.2228	-0.1049	-0.503	-0.2465	0.0065	-0.2226	-0.4167	-0.4682	-0.0575	-0.0906	-0.3358	-0.0825	-0.2527	0.0222	-0.3364	-0.1049	-0.602	0.0106	-0.5047	0.0283	-0.6257	-0.0129	-0.0273	-0.0152	-0.1142	-0.0301	0.0361	-0.2673	0.0829	-0.1136	-0.1074	-0.2985	-0.1464	0.0043	-0.0015	-0.6624	-0.396	-0.1771	-0.3665
chrxq12	-0.5073	-0.0881	0.0032	-0.5019	0.2228	-0.4105	-0.5224	-0.5332	0.032	-0.237	-0.2347	-0.6188	0.2148	-0.2231	-0.0008	-0.7808	-0.0902	-0.4337	-0.0417	-0.0721	-0.3165	-0.9073	-0.2369	0.0367	-0.2635	0.0282	-0.3197	-0.0721	-0.4985	0.0517	-0.1648	-0.0428	-0.3179	0.0319	0.0682	-0.0857	0.0062	-0.2665	-0.4979	-1.0282	-0.2531	-0.2898	-0.1845	0.0405	-0.6185	-0.1324	-0.391	-0.189	0.1568
chr6q16	0.0458	-0.1582	0.0202	0.4244	0.6237	-0.0326	0.5836	0.5294	-0.0115	-0.262	0.3913	0.4333	0.2647	-0.2542	-0.0083	0.2968	0.1706	0.1398	-0.8726	-0.0984	0.5833	0.3012	-0.2638	0.0145	0.5189	0.0114	0.2626	-0.0083	0.0987	0.0601	0.4801	-0.0189	0.3232	0.0047	0.1526	-0.0552	0.0164	0.4885	0.695	0.2238	0.3728	0.3091	0.3314	0.0089	0.6261	0.535	0.1715	0.5387	0.1818
chr7p21	0.6734	0.749	0.0524	0.4509	0.6805	0.4247	0.586	0.5291	0.0393	0.5544	0.7421	0.492	0.3475	0.4279	0.0226	0.3282	0.1859	0.711	-0.0093	-0.0671	0.589	0.5053	0.5137	0.0477	0.5617	0.051	0.1652	0.0241	0.7145	0.0717	0.493	0.2014	0.3499	0.2537	0.3633	0.6933	0.0358	1.2675	0.7048	0.2375	0.3945	0.9073	-0.087	0.0014	0.6241	0.5569	0.1706	0.5396	0.7104
chr8q23	0.0558	0.141	0.0647	-0.4848	-0.1101	0.3649	-0.5161	0.5144	-0.0409	-0.2698	-0.2112	-0.1022	0.2044	-0.2585	-0.0011	-0.2165	-0.4164	-0.4735	-0.0367	-0.1129	0.1073	-0.2567	-0.2799	0.0307	0.4088	0.0064	-0.2173	0.0106	0.0974	0.0434	0.4872	-0.0066	0.017	0.0265	0.1401	-0.0784	0.0276	0.501	0.0883	0.2343	-0.1289	-0.2969	-0.1567	0.0056	-0.0245	-0.1272	-0.4059	-0.1769	-0.3662
chr2q21	0.073	-0.1025	0.0575	0.4242	0.3389	-0.0372	0.6048	-0.0004	0.0224	0.5461	0.3958	-0.0937	0.4779	0.4217	0.0213	0.3427	0.1988	0.1339	-0.0282	-0.0603	0.1609	-0.1168	0.505	0.0458	0.5444	-0.0094	0.1919	0.0281	0.7224	0.3379	0.4449	0.0006	0.0215	0.0319	0.1564	0.27	0.0368	0.465	0.0984	0.2409	0.1461	0.3188	0.318	0.0103	0.6277	0.4972	0.1768	0.5373	0.1777
chr16q12	0.0746	-0.1623	0.0793	0.0117	-0.0917	-0.0603	-0.0243	-0.0342	0.0794	-0.2294	-0.1992	0.3403	-0.3474	-0.2343	0.0337	-0.1934	0.1969	0.1562	-0.004	-0.0422	-0.3166	-0.0342	-0.2221	0.0323	-0.2446	-0.0537	0.1953	0.0562	0.1118	0.0806	-0.0812	0.0036	0.0159	0.0135	-0.0262	-0.1323	0.0305	-0.2677	-0.4951	-0.1076	-0.0515	-0.2751	-0.123	0.0024	0.0189	-0.0528	0.1851	-0.1841	-0.3931
chr6q12	0.0458	-0.1728	0.0202	0.4244	0.6237	-0.0326	0.5836	0.5294	-0.0115	-0.262	0.3913	0.4333	0.2647	-0.2542	-0.0083	0.2968	0.1706	0.1398	-0.0142	-0.0984	0.5833	0.3764	-0.2638	0.0145	0.5189	0.0114	0.2626	-0.0083	0.0987	0.0601	0.4801	-0.0189	0.3232	0.0047	0.1526	-0.0552	0.0164	0.4885	0.695	0.2238	0.3728	0.3091	0.3314	0.0089	0.6261	0.535	0.1715	0.5387	0.1818
chr9q22	0.6533	-0.0986	0.3651	-0.0152	-0.4881	-0.0475	0.0261	-0.0135	0.0409	-0.2457	-0.2041	0.2702	-0.38	-0.2409	0.0345	0.3325	-0.4024	0.1552	-0.0186	-0.0367	-0.3316	-0.024	-0.2463	0.0213	-0.2138	0.0557	-0.2116	0.0303	0.1018	-0.4265	-0.0772	0.0003	-0.1423	-0.2718	-0.1388	-0.1185	0.0328	0.4729	0.0929	-0.1356	-0.2934	0.2996	-0.1368	0.0086	0.0147	-0.0551	0.173	-0.1758	0.1535
chr15q23	0.0708	-0.0771	-0.4613	-0.0171	-0.4835	0.0943	0.5624	-0.0316	0.0458	-0.2442	-0.1985	-0.1114	-0.3663	-0.2554	0.0062	0.3238	0.19	0.1181	-0.0037	-0.056	0.1217	0.1123	-0.2446	0.0422	-0.2263	0.0378	0.1721	0.0359	0.0891	-0.4275	-0.0687	0.011	0.0198	0.0157	-0.1097	-0.1628	0.03	-0.2779	0.0957	-0.1152	0	-0.2972	-0.1543	0.0118	0.016	-0.0544	0.1619	-0.1821	-0.385
chr11q24	0.0577	-0.9243	-0.5346	-0.0155	-0.4883	-0.0492	-0.5524	-0.5015	-0.0011	-0.1886	-0.2	0.4058	-0.3576	-0.2362	0.0187	-0.2046	0.1887	0.1585	-0.9059	-0.7663	-0.3266	0.0175	-0.2317	0.0222	-0.1696	0.0884	-0.2972	0.0783	-0.5036	0.0784	-1.1866	-0.8756	-0.0677	-0.6877	-0.5207	-0.0817	0.043	-0.2628	-0.5033	-0.1114	-0.5549	-0.0984	-0.3687	0.0065	-0.6009	-0.6507	0.188	-0.1806	-0.3784
chr16q13	0.0746	-0.1623	0.0793	0.0117	-0.0917	-0.0603	-0.0243	-0.0342	0.0971	-0.2294	-0.1992	0.4284	-0.3474	-0.2343	0.0337	-0.1934	0.1969	0.1562	0.1907	-0.0422	-0.3166	-0.0342	-0.2221	0.0323	-0.2446	-0.0537	0.1953	0.0562	0.1118	0.0806	-0.0812	0.0036	0.0159	0.0135	-0.0262	-0.1413	0.0305	-0.2677	-0.4951	-0.1076	0.0333	-0.2751	-0.123	0.0024	0.0189	-0.0528	0.1851	-0.1841	-0.3931
chr7p12	0.6734	0.749	0.0524	0.4509	0.6805	0.4247	0.586	0.5291	0.0393	0.5544	0.7421	0.492	0.3475	0.4279	0.0226	0.3282	0.1859	0.711	-0.0093	-0.0671	0.589	0.5053	0.5137	0.0477	0.5617	0.051	0.1652	0.0241	0.7145	0.0717	0.493	0.2014	0.3499	0.2537	0.3633	0.6807	0.0358	1.2675	0.7048	0.2375	0.3945	0.9073	-0.087	0.0014	0.6241	0.5569	0.1706	0.5396	0.7104
chr14q22	-0.5491	-0.0663	-0.2217	-0.4834	-0.1226	-0.444	0.0025	0.5175	-0.0974	-0.2514	-0.208	-0.6446	-0.382	-0.2442	0.0096	-0.7387	-0.4107	-0.4662	0.1432	-0.0589	-0.334	-0.6461	-0.247	0.0222	-0.2101	0.0402	-0.2051	0.0205	-0.5122	0.0167	-0.6257	-0.1094	-0.3139	0.0198	-0.132	-0.1159	0.0118	-0.2678	-0.5135	-0.1046	-0.1491	-0.2892	-0.1742	-0.0055	-0.6156	-0.0763	-0.399	-0.1763	-0.3797
chr11q25	0.0498	-0.7981	-0.4616	-0.0134	-0.4216	-0.0425	-0.477	-0.433	-0.0009	-0.1629	-0.1727	0.3504	-0.3088	-0.204	0.0161	-0.1767	0.1629	0.1369	-0.7822	-0.6617	-0.282	0.0151	-0.2001	0.0192	-0.1895	0.0763	-0.2566	0.8342	-0.4349	0.0677	-1.0246	-0.7561	-0.0585	-0.5938	-0.4496	-0.0705	0.0371	-0.2269	-0.4346	-0.0962	-0.4792	-0.085	-0.2051	0.0056	-0.5189	-0.5619	0.1623	-0.1559	-0.3267
chrxq27	-0.5073	-0.0881	0.0032	-0.5019	0.2228	-0.4105	-0.5224	-0.5332	0.012	-0.237	-0.2347	-0.6188	0.2148	-0.2231	-0.0008	-0.7808	-0.0902	-0.4337	-0.0417	-0.0721	-0.3165	-0.9073	-0.2369	0.0367	-0.2635	0.0282	-0.3197	-0.0721	-0.4985	0.0517	-0.1648	-0.0428	-0.3301	0.0319	0.0682	-0.0857	0.0062	-0.2665	-0.4979	-1.0282	-0.2531	-0.2898	-0.1845	0.0405	-0.6185	-0.1324	-0.391	-0.189	0.1568
chr3p24	-0.549	-0.9995	-0.5331	-0.4778	-0.4829	-0.443	-0.5413	-0.0137	0.0227	-0.2665	-0.2228	-0.1049	-0.503	-0.2465	0.0065	-0.2226	-0.4167	-0.4682	-0.895	-0.139	-0.3358	-0.6601	-0.2527	0.0222	-0.2725	-0.1049	-0.602	0.0106	-0.5047	0.0283	-0.6257	-0.6799	-0.3051	-0.0152	-0.3497	-0.0813	0.0361	-0.2688	0.0829	-0.1136	-0.1074	-0.2985	-0.1464	0.0043	-0.0015	-0.6624	-0.396	-0.1771	-0.3665
chr8p12	0.0558	-0.5018	0.0647	-0.4848	-0.1101	0.3938	-0.5161	0.5319	0.0587	-0.2369	-0.2112	-0.1112	0.2108	-0.2422	-0.0011	-0.2165	-0.4164	-0.4735	-0.0367	-0.1129	0.1073	-0.2567	-0.2341	0.0307	0.5802	0.0064	-0.2173	0.0285	0.0974	0.0773	0.4872	-0.6897	0.0205	0.0265	0.1117	-0.0784	0.0447	0.5081	0.1139	0.2343	-0.0955	-0.2969	-0.1567	0.0312	-0.0245	-0.0299	-0.4059	-0.1769	-0.3662
chr11p12	0.0577	0.8485	-0.511	-0.0155	-0.4883	-0.0492	-0.5524	-0.5015	-0.0011	-0.2513	-0.2	0.4058	-0.3576	-0.2487	0.0187	-0.2046	0.1887	0.1585	0.8414	0.6476	-0.3266	-0.0124	-0.2317	0.0222	-0.26	0.0074	-0.2972	0.0122	-0.5036	0.0784	0.093	-0.0076	-0.0006	0.1117	0.3369	-0.0802	0.043	-0.2628	-0.5033	-0.1223	0.0451	-0.0984	-0.3687	0.0065	-0.6009	-0.6507	0.1685	-0.1806	-0.3784
chr4q22	-0.555	-0.1814	0.0338	-0.038	-0.3947	-0.0412	0.03	-0.0019	0.0012	-0.2774	-0.2224	-0.6507	-0.3935	-0.2529	-0.0117	-0.2362	-0.4263	-0.4882	-0.0707	-0.102	-0.3508	0.1486	-0.2714	0.0255	-0.2751	0.0036	0.2099	-0.0066	-0.512	0.0539	-0.0751	-0.0244	-0.317	-0.2425	-0.2629	-0.0607	0.0275	-0.2665	-0.5178	-0.116	-0.4255	-0.3023	0.0715	0.0143	-0.013	-0.0797	-0.3947	-0.1706	-0.355
chr1p21	0.0727	-0.1466	-0.5518	-0.0039	-0.093	-0.0255	0.0081	-0.0173	0.0378	0.5631	0.394	0.4338	0.1944	0.4111	-0.0001	0.3206	0.1921	0.1555	0.0191	-0.0364	0.1621	-0.2642	0.5207	0.0166	0.4939	0.031	-0.2121	-0.1719	0.1003	0.0641	-0.0585	-0.0111	0.0424	0.0574	-0.0113	-0.0938	0.0278	0.4875	0.1107	0.2298	0.16	0.2928	-0.1507	-0.8725	0.0226	-0.0435	0.1714	0.5278	0.1612
chr11q14	0.0577	-0.9994	-0.572	-0.0155	-0.4883	-0.0492	-0.5524	-0.5015	-0.0011	-0.2783	-0.2	0.4058	-0.3576	-0.2362	0.0187	-0.2046	0.1887	0.1585	-0.9059	-0.7663	-0.3266	-0.0968	-0.2317	0.0222	-0.2801	-0.0248	-0.2972	0.0035	-0.5036	0.0784	-0.6117	-0.8467	-0.0677	-0.6448	-0.5207	-0.0886	0.043	-0.2628	-0.5033	-0.1114	-0.5114	-0.0984	-0.3687	0.0065	-0.6009	-0.6507	0.188	-0.1806	-0.3784
chr9q31	0.6533	-0.088	0.3651	-0.0152	-0.4881	-0.0475	0.0261	-0.0135	0.0409	-0.2457	-0.2041	0.2702	-0.38	-0.2409	0.0345	0.3325	-0.4024	0.1552	-0.0186	-0.0367	-0.3316	-0.024	-0.2463	0.0213	-0.2138	0.0557	-0.2116	0.0303	0.1018	-0.4265	-0.0772	0.0003	-0.1423	-0.2718	-0.1388	-0.1185	0.0328	0.4729	0.0929	-0.1356	-0.2934	0.2996	-0.1368	0.0086	0.0147	-0.0551	0.173	-0.1758	0.1535
chr15q25	0.0708	-0.0771	-0.4613	-0.0171	-0.4835	0.0943	0.5624	-0.0316	0.0458	-0.2359	-0.1985	-0.1114	-0.3663	-0.2554	0.0062	0.3238	0.19	0.1181	-0.0037	-0.056	0.1217	-0.0663	-0.2446	0.0422	-0.2263	0.0378	0.1721	0.0359	0.0891	-0.4275	-0.0687	0.011	0.0198	0.0157	-0.1097	-0.1628	0.03	-0.2779	0.0957	-0.1152	0	-0.2972	-0.1543	0.0118	0.016	-0.0544	0.1619	-0.1821	-0.385
chr2p22	0.073	0.8034	0.0575	0.4242	0.3389	-0.0131	0.6048	-0.0004	0.0224	0.5461	0.3958	-0.0937	0.4779	0.4217	0.0213	0.3427	0.1988	0.4609	0.8909	0.6727	0.1609	0.9806	0.505	0.4638	0.5444	0.0654	1.2287	0.0281	0.7224	0.8527	0.4596	1.7581	0.0215	0.0319	0.1564	0.27	0.986	0.465	0.0984	0.6221	0.2493	0.3188	0.318	0.0103	0.6277	0.5683	0.1768	0.5373	0.1777
chr2p21	0.073	0.8034	0.0575	0.4242	0.3389	-0.0131	0.6048	-0.0004	0.0224	0.5461	0.3958	-0.0937	0.4779	0.4217	0.0213	0.3427	0.1988	0.4609	0.8909	0.6727	0.1609	0.4879	0.505	0.3099	0.5444	0.0654	0.1919	0.0281	0.7224	0.3379	0.4596	1.0318	0.0215	0.0319	0.1564	0.27	0.986	0.465	0.0984	0.6221	0.2493	0.3188	0.318	0.0103	0.6277	0.5683	0.1768	0.5373	0.1777
chr11q11	0.0577	0.8485	-0.511	-0.0155	-0.4883	-0.0492	-0.5524	-0.5015	-0.0011	-0.2683	-0.2	0.4058	-0.3576	-0.273	0.0187	-0.2046	0.1887	0.1585	0.8414	0.6476	-0.3266	-0.0124	-0.2317	0.0222	-0.26	0.0074	-0.2972	-0.0144	-0.5036	0.0784	0.093	-0.0076	0.0412	0.1117	0.3369	-0.026	0.043	-0.2628	-0.5033	-0.1223	0.0451	-0.0984	-0.3687	0.0065	-0.6009	-0.6507	0.1246	-0.1806	-0.3784
chr1p12	0.0727	-0.0612	-0.031	-0.0039	-0.093	-0.0255	0.0081	-0.0173	0.0378	0.5631	0.394	0.4338	0.1944	0.4111	-0.0001	0.3206	0.1921	0.1555	0.0191	-0.0364	0.1621	-0.1489	0.5207	0.0166	0.4939	0.031	-0.2121	0.0396	0.1003	0.0641	-0.0585	-0.0111	0.1251	0.0574	-0.0113	-0.0938	0.0278	0.4875	0.1107	0.2298	0.16	0.2928	-0.1507	0.0007	0.0226	-0.0435	0.1714	0.5278	0.1612
chr10p13	0.0594	-0.0823	0.0677	-0.0189	-0.0951	0.2814	0.577	-0.0192	0.0314	-0.2419	-0.2011	-0.1013	-0.3648	-0.2326	0.0247	0.3311	-0.4128	-0.4485	-0.0133	-0.0437	0.1424	-0.0512	-0.2406	-0.3261	-0.2522	0.0406	-0.281	0.0293	0.1202	0.0624	0.3984	-0.0057	0.0338	-0.2521	-0.1961	-0.1091	0.0297	-0.2643	0.0938	-0.1095	-0.1466	-0.2761	-0.1735	0.0138	0.0196	0.5333	-0.4009	-0.176	-0.3719
chr1q24	0.0727	0.5571	0.6432	-0.0039	-0.093	0.034	0.0081	-0.0039	0.0378	0.5631	0.394	0.4338	0.1944	0.4053	-0.0001	0.3028	0.1921	0.1555	0.0191	-0.0364	0.1621	0.3756	0.5239	0	0.5382	0.031	0.3519	-0.0017	0.1003	0.0641	-0.0585	0.856	0.0855	0.0574	-0.0113	-0.0938	0.0278	0.4875	0.1107	0.2298	0.16	0.2928	-0.1708	0.0007	0.0226	-0.0435	0.1714	0.5278	0.1612
chr1q12	0.0727	-0.0612	0.6432	-0.0039	-0.093	-0.0255	0.0081	-0.0173	0.0378	0.5631	0.394	0.4338	0.1944	0.4111	-0.0001	0.3206	0.1921	0.1555	0.0191	-0.0364	0.1621	-0.1489	0.5207	0.0166	0.4939	0.031	0.0039	0.0396	0.1003	0.0641	-0.0585	0.0084	0.1251	0.0574	-0.0113	-0.0938	0.0278	0.4875	0.1107	0.2298	0.16	0.2928	-0.1507	0.0007	0.0226	-0.0435	0.1714	0.5278	0.1612
chr18q11	0.0652	0.7421	0.1949	-0.0105	-0.1224	0.0103	0.633	0.0117	0.0415	-0.2543	-0.2164	0.491	0.2546	-0.2406	-0.0069	-0.2159	-0.4299	0.1354	-0.0266	-0.0543	0.4477	0.4539	-0.249	0.0724	0.9373	0.0019	0.5306	0.0168	0.0957	-0.4137	-0.0579	-0.0012	0.1015	0.0796	0.3361	0.6687	0.0057	1.2693	0.1072	-0.1168	0.2864	-0.2875	-0.0937	0.0081	0.0234	-0.0435	0.1809	0.5458	0.7141
chr3p23	-0.549	-0.9501	-0.5331	-0.4778	-0.4829	-0.443	-0.5413	-0.0137	0.0227	-0.2665	-0.2228	-0.1049	-0.503	-0.2465	0.0065	-0.2226	-0.4167	-0.4682	-0.895	-0.7266	-0.3358	-0.6601	-0.2527	0.0222	-0.2725	-0.1049	-0.602	0.0106	-0.5047	0.0283	-0.6257	-0.6799	-0.3051	-0.0152	-0.3497	-0.0813	0.0361	-0.2688	0.0829	-0.1136	-0.1074	-0.2985	-0.1464	0.0043	-0.0015	-0.6624	-0.396	-0.1771	-0.3665
chr2q13	0.073	-0.1025	0.0575	0.4242	0.3389	-0.0372	0.6048	-0.0004	0.0224	0.5461	0.3958	-0.0937	0.4779	0.4217	0.0213	0.3427	0.1988	0.1339	-0.0282	-0.0603	0.1609	0.4741	0.505	0.0458	0.5444	-0.0094	0.1919	0.0281	0.7224	0.3379	0.4449	0.0006	0.0215	0.0319	0.1564	0.27	0.0368	0.465	0.0984	0.2409	0.1461	0.3188	0.318	0.0103	0.6277	0.4972	0.1768	0.5373	0.1777
chr2q23	0.073	-0.1025	0.0575	0.4242	0.3389	-0.0372	0.6048	-0.0004	0.0224	0.5461	0.3958	-0.0937	0.4779	0.4217	0.0213	0.3427	0.1988	0.1339	-0.0282	-0.0603	0.1609	-0.1168	0.505	0.0458	0.5444	-0.0094	0.1919	0.0281	0.7224	0.3379	0.4449	0.0006	0.0215	0.0319	0.1564	0.27	0.0368	0.465	0.0984	0.2409	0.1461	0.3188	0.318	0.0103	0.6277	0.4972	0.1768	0.5373	0.1777
chr2q22	0.073	-0.1025	0.0575	0.4242	0.3389	-0.0372	0.6048	-0.0004	0.0224	0.5461	0.3958	-0.0937	0.4779	0.4217	0.0213	0.3427	0.1988	0.1339	-0.0282	-0.0603	0.1609	-0.1168	0.505	0.0458	0.5444	-0.0094	0.1919	0.0281	0.7224	0.3379	0.4449	0.0006	0.0215	0.0319	0.1564	0.27	0.0368	0.465	0.0984	0.2409	0.1461	0.3188	0.318	0.0103	0.6277	0.4972	0.1768	0.5373	0.1777
chr4q34	-0.555	-0.1814	0.0338	-0.038	-0.3947	-0.0412	0.03	-0.0019	0.0012	-0.2774	-0.2224	-0.6507	-0.3935	-0.2529	-0.0117	-0.2362	-0.4263	-0.4882	-0.0707	-0.102	-0.3508	0.3043	-0.2714	0.0255	-0.2751	0.0036	0.2099	-0.0066	-0.512	-0.2647	-0.0751	-0.0244	-0.317	-0.152	-0.2629	-0.0607	0.0275	-0.2665	-0.5178	-0.116	-0.4255	-0.3023	0.0715	0.0067	-0.013	-0.0797	-0.3947	-0.1706	-0.355
chr16q23	0.0746	-0.7507	0.127	0.0117	-0.0917	-0.0603	-0.0243	-0.0342	0.0971	-0.2294	-0.1992	0.4284	-0.3474	-0.2343	0.0337	-0.1934	0.1969	0.1562	0.9475	-0.0422	-0.3166	-0.0342	-0.2221	0.0323	-0.2308	-0.0537	0.1953	0.0562	0.1118	0.295	-0.0812	0.0036	0.0159	0.0135	0.3427	-0.1413	0.0305	-0.2677	-0.4951	-0.1076	-0.0312	-0.2751	-0.123	0.0024	0.0189	-0.0528	0.1851	-0.1841	-0.3931
chr4q23	-0.555	-0.1814	0.0338	-0.038	-0.3947	-0.0412	0.03	-0.0019	0.0012	-0.2774	-0.2224	-0.6507	-0.3935	-0.2529	-0.0117	-0.2362	-0.4263	-0.4882	-0.0707	-0.102	-0.3508	0.1486	-0.2714	0.0255	-0.2751	0.0036	0.2099	-0.0066	-0.512	0.0539	-0.0751	-0.0244	-0.317	-0.152	-0.2629	-0.0607	0.0275	-0.2665	-0.5178	-0.116	-0.4255	-0.3023	0.0715	0.0067	-0.013	-0.0797	-0.3947	-0.1706	-0.355
chr18q23	0.0394	-0.1459	-0.0046	-0.0064	-0.074	0.0062	0.3829	0.0071	0.0251	-0.1538	-0.1309	0.0519	0.154	-0.1456	-0.0042	-0.1306	-0.2601	0.0819	-0.0161	0.3086	0.2708	0.2746	-0.1506	0.0354	0.567	0.0011	0.321	0.0102	0.0579	-0.2503	-0.035	-0.0007	0.0614	0.0482	0.2033	0.3884	0.0034	0.7679	0.0649	-0.0707	0.1733	-0.175	-0.1152	0.0049	0.0142	-0.0263	0.1094	0.3302	0.432
chr17p12	0.6707	-0.1405	0.0738	0.4621	0.6313	0.3063	0.5032	0.4768	0.128	0.5851	0.9976	0.427	1.003	0.4208	0.0248	0.3449	0.7963	0.7949	0.0471	-0.0356	0.589	1.1001	0.5417	0.0132	-0.3761	0.0177	0.1471	0.0078	0.7226	0.0678	0.4911	0.0163	0.3705	0.0399	-0.1613	0.5354	0.0134	1.1519	0.6937	0.5357	0.6922	0.9154	0.3865	-0.003	0.6566	0.7473	0.7345	1.1972	0.6377
chr4q11	-0.5489	-0.1583	0.0338	-0.038	-0.3947	-0.042	0.03	-0.0019	0.0012	-0.2774	-0.2224	-0.6471	-0.3935	-0.2529	-0.0117	-0.2362	-0.4263	-0.4882	-0.061	-0.102	-0.3508	0.2451	-0.2486	0.0255	-0.2751	0.0036	0.2099	-0.0066	-0.512	0.0637	-0.0808	-0.0244	-0.317	-0.2794	-0.2629	-0.0607	0.0275	-0.2665	-0.5047	-0.1022	-0.3481	-0.3023	0.0715	-0.0033	-0.013	-0.0797	-0.3947	-0.1775	-0.3661
chr4q24	-0.555	-0.1814	0.0338	-0.038	-0.3947	-0.0412	0.03	-0.0019	0.0012	-0.2774	-0.2224	-0.6507	-0.3935	-0.2529	-0.0117	-0.2362	-0.4263	-0.4882	-0.0707	-0.102	-0.3508	0.1486	-0.2714	0.0255	-0.2751	0.0036	0.2099	-0.0066	-0.512	0.0539	-0.0751	-0.0244	-0.317	-0.152	-0.2629	-0.0607	0.0275	-0.2665	-0.5178	-0.116	-0.4255	-0.3023	0.0715	0.0067	-0.013	-0.0797	-0.3947	-0.1706	-0.355
chr14q12	-0.5491	-0.173	0.1234	-0.4834	-0.1226	-0.444	0.0025	0.5175	-0.0974	-0.2514	-0.208	-0.6446	-0.382	-0.2442	0.0096	-0.7387	-0.4107	-0.4662	0.1432	-0.1078	-0.334	-0.6461	-0.247	0.0222	-0.2202	0.0402	-0.2462	0.0205	-0.5122	0.046	-0.6257	-0.0308	-0.3139	0.0198	-0.132	-0.1159	0.0118	-0.2678	-0.5135	-0.1046	-0.1491	-0.2892	-0.1742	-0.0055	-0.6156	-0.0763	-0.399	-0.1763	-0.3797
chr6q15	0.0458	-0.1728	0.0202	0.4244	0.6237	-0.0326	0.5836	0.5294	-0.0115	-0.262	0.3913	0.4333	0.2647	-0.2542	-0.0083	0.2968	0.1706	0.1398	-0.9174	-0.0984	0.5833	0.3012	-0.2638	0.0145	0.5189	0.0114	0.2626	-0.0083	0.0987	0.0601	0.4801	-0.0189	0.3232	0.0047	0.1526	-0.0552	0.0164	0.4885	0.695	0.2238	0.3728	0.3091	0.3314	0.0089	0.6261	0.535	0.1715	0.5387	0.1818
chr21q21	0.0588	0.7005	-0.534	0.4244	-0.1075	-0.4545	0.0217	-0.5412	0.0409	-0.2529	-0.2239	-0.1226	-0.3786	0.3925	-0.0104	-0.2369	0.1401	-0.4658	-0.0473	-0.7726	0.0938	-0.6811	-0.3026	0.0268	-0.2457	0.0385	0.1724	0.0436	0.1025	0.0393	-0.0819	-0.019	-0.3066	0.0021	-0.1117	0.2375	0.015	-0.2582	0.0832	-0.1363	-0.15	-0.0245	-0.149	0.0302	0.6018	-0.0701	0.1626	-0.1711	-0.3665
chr3p26	-0.5465	-1.0052	-0.5307	-0.4757	-0.4807	-0.441	-0.5389	-0.0136	0.0226	-0.2653	-0.2218	-0.1044	-0.5007	-0.2454	0.0065	-0.2216	-0.4148	-0.4661	-0.891	-0.0902	-0.3343	-0.6571	-0.2516	0.0221	-0.2713	-0.1044	-0.5993	0.0106	-0.5298	0.0282	-0.6229	-0.6768	-0.3037	-0.0151	-0.3481	-0.0809	0.0359	-0.2676	0.0825	-0.1131	-0.1069	-0.2972	-0.1457	0.0043	-0.0015	-0.6594	-0.3942	-0.1763	-0.3649
chr2p15	0.073	0.8034	0.0575	0.4242	0.3389	-0.0131	0.6048	-0.0004	0.0224	0.5461	0.3958	-0.0937	0.4779	0.4217	0.0213	0.3427	0.1988	0.4609	0.6755	0.3287	0.1609	0.4741	0.505	0.0458	0.5444	0.0654	0.1919	0.0281	0.7224	0.3379	0.4596	0.3321	0.0215	0.0319	0.1564	0.27	0.986	0.465	0.0984	0.2409	0.2493	0.3188	0.318	0.0103	0.6277	0.5683	0.1768	0.5373	0.1777
chr5p14	0.0557	-0.1678	0.0343	-0.027	-0.1084	0.1394	0.0488	-0.0112	-0.0162	0.5347	-0.2217	0.4294	0.2312	0.4061	0	-0.2175	0.1839	0.1326	-0.0333	-0.0946	-0.3193	0.3432	0.4849	0.0215	-0.2648	0.0233	0.1314	0.0114	0.0964	-0.317	-0.0654	-0.0058	0.0288	0.0254	-0.0483	0.2985	0.0403	-0.0665	0.1047	-0.1211	-0.0672	0.3153	0.0515	0.0101	0.0135	-0.0547	0.1769	-0.1678	0.1828
chr10p14	0.0594	-0.0823	0.0677	-0.0189	-0.0951	0.2814	0.577	-0.0192	0.0314	-0.2419	-0.2011	-0.1013	-0.3648	-0.2326	0.0247	0.3311	-0.4128	-0.4485	-0.0133	-0.0437	0.1424	-0.0512	-0.2406	-0.3261	-0.2522	0.0406	-0.281	0.0293	0.1202	0.0624	0.3984	-0.0057	0.0338	-0.2521	-0.1961	-0.1091	0.0297	-0.2643	0.0938	-0.1095	-0.1466	-0.2761	-0.1735	0.0138	0.0196	0.5333	-0.4009	-0.176	-0.3719
chr12q	0.0631	0.4828	0.0439	0.0589	0.2433	-0.0401	0.0195	-0.0039	0.0441	0.5407	0.3875	0.4175	0.1405	0.4057	0.0071	0.3151	0.7593	0.1527	0.835	0.8523	0.1009	1.6055	0.4852	0.0291	-0.2171	0.0446	0.1137	0.0385	0.0996	0.5485	-0.0636	0.0237	0.081	0.1097	0.0879	-0.1009	0.0512	-0.2489	0.1109	0.2282	0.2394	0.3117	0.4055	0.0102	0.02	-0.0583	0.7367	0.5298	0.6965
chr13q22	0.0629	-0.1348	0.5869	0.4254	0.2479	0.7604	0.6217	0.5512	-0.0015	0.5086	-0.2285	-0.1129	0.2389	-0.2606	-0.0077	-0.2282	0.1804	0.7125	-0.0357	-0.1441	0.1037	-0.1291	-0.2602	0.0292	-0.2641	0.0024	0.3311	0.0178	0.0857	-0.0471	0.51	0.6967	0.0177	0.1096	0.3507	0.3376	0.0182	0.4991	0.1042	-0.1215	0.1711	0.3135	0.3306	-0.0022	0.6425	0.5354	0.1845	-0.1655	0.2966
[truncated: 73 more columns]

## Sheet: ICGC_TARGET_Pugh
	DO46131	DO46127	DO46125	DO46121	DO46115	DO46105	DO46103	DO46199	DO46197	DO46189	DO46185	DO46187	DO46193	DO46177	DO46173	DO46175	DO46183	DO46167	DO46169	DO46165	DO46171	DO46157	DO46153	DO46161	DO46147	DO46141	DO46009	DO46001	DO48657	DO46097	DO46099	DO46089	DO46085	DO46093	DO46095	DO46067	DO46071	DO46073	DO46057	DO46059	DO46055	DO46047	DO46041	DO46035	DO46031	DO46027	DO46025	DO46021	DO46251
chr13q12	0.2655	0	0	0	-0.0399	0	0.2339	-0.0998	0	0	0.034	0.0035	0	0	0.1742	0	0	0.085	0	0.0899	0	0.0976	-0.0062	0.3751	0	0.2364	0	0.025	0.0071	0	0	0.3014	0.0838	0	0	0	0	-0.1916	0	0.2744	0	0.1496	0.3283	0	-0.0463	0.0099	0	0	0
chr15q11	0	0	0	0	-0.0406	0	-0.6294	0.1648	0	0	-0.115	0.0026	0	0	0.0489	0	0	-0.3287	0	0.0949	0	0.1016	-0.0296	0.1732	0	-0.0003	0	0.0261	-0.0076	0	0	0.1009	-0.3003	0	0	0	0	-0.194	0	-0.0594	0	-0.2562	-0.5824	0	-0.079	0.0011	0	0	0
chr13q14	0.6638	0	0	0	-0.0399	0	0.2339	-0.0998	0	0	0.0409	0.0035	0	0	-0.3135	0	0	0.085	0	0.0899	0	0.0976	-0.0062	0.3751	0	0.2364	0	0.025	0.0071	0	0	0.3014	0.0838	0	0	0	0	-0.1916	0	0.2744	0	0.1496	0.3283	0	-0.0463	0.1592	0	0	0
chr21q11	0	0	0	0	-0.0374	0	0.2389	-0.0703	0	0	0.0341	0.0038	0	0	0.0502	0	0	-0.2861	0	0.0929	0	0.0976	-0.3149	0.1852	0	-0.0005	0	0.0264	0.0007	0	0	-0.1669	0.0837	0	0	0	0	0.1241	0	-0.3825	0	-0.256	0.1055	0	-0.7458	-0.0063	0	0	0
chr15q15	0	0	0	0	-0.0406	0	-0.6294	0.1648	0	0	-0.115	0.0026	0	0	0.0489	0	0	-0.3287	0	0.0949	0	0.1016	-0.0296	0.1732	0	-0.0004	0	0.0261	-0.0092	0	0	0.1009	-0.3003	0	0	0	0	-0.194	0	-0.0507	0	-0.2562	-0.5824	0	-0.079	0.0011	0	0	0
chr20q12	0	0	0	0	-0.0407	0	0.154	0.1641	0	0	0.1774	-0.0302	0	0	0.0508	0	0.3839	-0.288	0	0.0932	0	0.1016	-0.0232	-0.1632	0	0.0005	0	0.027	0.003	0	0	0.1075	0.085	0	0	0	0	0.0413	0	-0.0564	0	0.3775	-0.8669	0	0.3943	0.0543	0	0	0
chr20q13	0	0	0	0	-0.0394	0	0.1494	0.1592	0	0	0.3944	-0.0293	0	0	0.0492	0	0.3723	-0.2794	0	0.42	0	0.0985	-0.0249	-0.1583	0	0.0005	0	0.0261	0.003	0	0	0.1042	0.0824	0	0	0	0	0.0401	0	-0.0547	0	0.3661	-0.8407	0	0.3824	0.0527	0	0	0
chr13q21	0.6638	0	0	0	-0.0399	0	0.2339	-0.0998	0	0	0.04	0.0035	0	0	-0.3135	0	0	0.085	0	0.0899	0	0.0976	-0.0062	0.3751	0	0.2364	0	0.025	0.0071	0	0	0.3927	0.0838	0	0	0	0	-0.1916	0	0.2744	0	0.1496	0.3283	0	-0.0463	0.1592	0	0	0
chr18q21	0	0	0	0	-0.0045	0	0.233	0.1638	0	0	0.0382	0.0042	0	0	0.0459	0	0	0.3222	0	0.1244	0	0.1443	-0.0019	0.2789	0	0.0089	0	0.1455	-0.0021	0	0.3916	-0.6394	0.3241	0	0	0	0	0.4022	0	0.1776	0	0.2457	0.1284	0	0.1715	0.0124	0	0	0.0102
chr21q22	0	0	0	0	-0.0346	0	0.2213	-0.0651	0	0	0.0316	0.0035	0	0	0.0465	0	0	-0.2651	0	0.0861	0	0.0905	-0.2918	0.1716	0	-0.0005	0	0.0245	0.0007	0	0	-0.1547	0.0776	0	0	0	0	0.115	0	-0.321	0	-0.2372	0.0978	0	-0.6911	-0.0058	0	0	0
chr20p13	0	0	0	0	-0.0406	0	0.1537	0.1637	0	0	-0.1321	-0.0302	0	0	0.0506	0	0	-0.2759	0	0.0881	0	0.1014	-0.0232	-0.1629	0	0.0005	0	0.0269	0.0029	0	0	0.1072	0.0848	0	0	0	0	0.0412	0	-0.0514	0	0.3835	-0.5459	0	0.3935	-0.4278	0	0	0
chr15q13	0	0	0	0	-0.0406	0	-0.6294	0.1648	0	0	-0.115	0.0026	0	0	0.0489	0	0	-0.3287	0	0.0949	0	0.1016	-0.0296	0.1732	0	-0.0004	0	0.0261	-0.0092	0	0	0.1009	-0.3003	0	0	0	0	-0.194	0	-0.0594	0	-0.2562	-0.5824	0	-0.079	0.0011	0	0	0
chr20p11	0	0	0	0	-0.0407	0	0.154	0.1641	0	0	-0.1324	-0.0302	0	0	0.0508	0	0	-0.288	0	0.0932	0	0.1016	-0.0232	-0.1632	0	0.0005	0	0.027	0.003	0	0	0.1075	0.085	0	0	0	0	0.0413	0	-0.0514	0	0.375	-0.8524	0	0.3943	-0.001	0	0	0
chr18q12	0	0	0	0	-0.0302	0	0.233	0.1638	0	0	0.0493	0.0042	0	0	0.0459	0	0	0.3222	0	0.1244	0	0.1461	-0.0019	0.2789	0	0.0089	0	0.0243	-0.0021	0	0.3916	-0.6394	0.3241	0	0	0	0	0.4022	0	0.1776	0	0.2446	0.1284	0	0.1715	0.0124	0	0	0.3313
chr9q33	0	0	0	0	0.0924	0	0.3477	-0.4188	0	0	0.0393	0.0074	0	0	-0.3015	0	0	-0.2875	0	0.1032	0	0.122	0.012	-0.4462	0	0.0005	0	0.0261	-0.0095	0	0	-0.0735	0.2194	0	0	0	0	-0.0733	0	-0.3478	0	-0.2567	-0.0101	0	-0.7838	-0.0056	0	0	0.2591
chr13q11	0	0	0	0	-0.0341	0	0.1999	-0.0853	0	0	0.0291	0.003	0	0	0.1	0	0	0.0727	0	0.0768	0	0.0834	-0.0053	0.3205	0	0.0392	0	0.0214	0.0012	0	0	0.2576	0.0716	0	0	0	0	-0.1637	0	0.2345	0	0.1278	0.2806	0	-0.0395	-0.0005	0	0	0
chr9q34	0	0	0	0	0.0834	0	0.3138	-0.3779	0	0	0.0361	0.0067	0	0	-0.2721	0	0	-0.2594	0	0.0931	0	0.3076	0.0109	-0.4026	0	0.0005	0	0.0235	-0.0093	0	0	-0.0663	0.198	0	0	0	0	-0.0662	0	-0.5533	0	-0.2316	-0.0296	0	-0.7073	-0.0051	0	0	0.358
chr22q11	0	0	0	0	-0.0196	0	0.2226	0.1515	0	0	0.0316	-0.384	0	0	0.2047	0	0	0.0525	0	0.099	0	0.0808	-0.0301	0.1699	0	0.0044	0	0.0387	0.0147	0	0	-0.0814	0.0827	0	0	0	0	-0.1742	0	-0.9884	0	0.1384	0.1325	0	0.3735	-0.0055	0	0	0
chr9q12	0	0	0	0	0.0924	0	0.3477	-0.4188	0	0	0.0354	0.0074	0	0	-0.3015	0	0	-0.2875	0	0.1032	0	0.1012	0.0567	-0.4462	0	0.0005	0	0.0261	-0.0095	0	0	-0.038	0.0829	0	0	0	0	-0.0733	0	-0.694	0	-0.2567	-0.417	0	-0.7838	-0.0002	0	0	0
chr20q11	0	0	0	0	-0.0407	0	0.154	0.1641	0	0	-0.0529	-0.0302	0	0	0.0508	0	0.1456	-0.288	0	0.0932	0	0.1016	-0.0232	-0.1632	0	0.0005	0	0.027	0.003	0	0	0.1075	0.085	0	0	0	0	0.0413	0	-0.0461	0	0.3775	-0.8669	0	0.3943	0.008	0	0	0
chr9q21	0	0	0	0	0.0924	0	0.3477	-0.4188	0	0	0.0365	0.0074	0	0	-0.3015	0	0	-0.2875	0	0.1032	0	0.1012	0.0467	-0.4462	0	0.0005	0	0.0261	-0.0095	0	0	-0.038	0.1398	0	0	0	0	-0.0733	0	-0.323	0	-0.2567	-0.417	0	-0.7838	-0.0002	0	0	0
chr9p24	0	0	0	0	0.092	-0.7621	0.3463	-0.4171	0	0	0.0408	0.0167	0	0	-0.6028	0	0	-0.2863	-0.0114	0.1365	0	0.1008	0.069	-0.4444	0	0.0208	0	0.026	-0.0094	0	0	-0.0357	-0.8591	0	0	0	0	-0.073	0	-0.203	0	-0.2556	-0.4153	0	-0.7806	-0.145	0	0	0
chr22q13	-0.5821	0	0	0	0.0107	0	0.2068	0.1407	0	0	0.0358	-0.3569	0	0	0.0605	0	0	0.0488	0	0.092	0	-0.1742	-0.0279	0.1579	0	0.0055	0	0.0235	0.0183	0	0	-0.0757	0.0768	0	0	0	0	-0.1619	0	-0.9185	0	0.1235	0.1231	0	0.347	-0.0051	0	0	0
chrxp11	0	0	0	0	-1.0225	-0.9187	-0.1772	-0.6062	0	0	0.0401	-0.3777	-0.1973	0	-0.8933	0	0	-0.2846	0	-0.4495	0	-0.9538	-1.1466	-0.6515	0	-0.8517	-0.9981	-0.8179	0.0669	0	0	-1.7683	-0.8173	-0.7006	-0.0088	-0.9633	0.0427	-0.821	0	-0.3747	-1.0594	-0.885	-0.4652	1.0653	0.8879	-0.5748	0	-0.1579	0
chr4q31	0	0	0	0	0.2403	0	0.233	0.1665	0	0	-0.1269	0.0017	0	0	0.0464	0	0	0.0979	0	-1.4833	0	-0.4639	-0.0014	-0.3406	0.3722	-0.0005	0	0.0262	-0.0071	0	0	0.1006	0.0858	0	0	0	0	0.2732	0	-0.0594	0	0.1417	0.0927	0	-0.0482	0.0034	0	0	0
chrxq24	0	0	0	0	-1.0225	-0.9187	-0.1772	-0.6062	0	0	0.0322	-0.3777	-0.1973	0	-0.8933	0	0	-0.2846	0	-0.7188	0	-0.9538	-1.1466	-0.6515	0	-0.8517	-0.9981	-0.8179	0.0669	0	0	-1.7683	-0.8173	-0.7006	-0.0088	-0.9633	0.0427	-0.821	0	-0.3767	-1.0311	-0.885	-0.4444	1.0653	0.8879	-0.5748	0	-0.2114	0
chr4q32	0	0	0	0	0.2403	0	0.233	0.1665	0	0	-0.1275	0.0017	0	0	0.0464	0	0	0.0979	0	-1.107	0	-0.4639	-0.0014	-0.3406	0	-0.0005	0	0.0262	-0.0071	0	0	0.1006	0.0858	0	0	0	0	0.2732	0	-0.0594	0	0.1417	0.0927	-0.3844	-0.0482	0.0034	0	0	-0.1901
chr15q21	0	0	0	0	-0.0406	0	-0.6294	0.1648	0	0	-0.115	0.0026	0	0	0.0489	0	0	-0.3287	0	0.0949	0	0.1016	-0.0296	0.1732	0	-0.0004	0	0.0261	-0.0092	0	0	0.1009	-0.3003	0	0	0	0	-0.194	0	-0.0579	0	-0.2562	-0.5824	0	-0.079	0.0027	0	0	0
chr14q23	0	0	0	0	0.0084	0	-0.3395	0.1641	0	0	-0.1197	0.0025	0	0	0.0498	0	0	-0.2899	0	0.088	0	-0.4872	-0.3149	-0.4146	-0.6131	-0.0008	-0.911	-0.0722	-0.0136	0	0	-0.0034	-0.2831	0	0	0	0	0.0542	0	-0.3632	0	-0.2573	0.105	0	-0.7995	0.001	0	0.1026	0
chr4q26	0	0	0	0	0.2403	0	0.233	0.1665	0	0	-0.1269	0.0017	0	0	0.0464	0	0	0.0979	0	-1.4833	0	-0.4639	-0.0078	-0.3406	0	-0.0005	0	0.0262	-0.0071	0	0	0.1006	0.0858	0	0	0	0	0.2732	0	-0.0558	0	0.1417	0.0927	0	-0.0482	0.0034	0	0	0
chr15q22	0	0	0	0	-0.0406	0	-0.6294	0.1648	0	0	-0.115	0.0026	0	0	0.0489	0	0	-0.3287	0	0.0949	0	0.1016	-0.0296	0.1732	0	-0.0004	0	0.0261	-0.0092	0	0	0.1009	-0.3003	0	0	0	0	-0.194	0	-0.0579	0	-0.2562	-0.5824	0	-0.079	-0.0053	0	0	0
chr8q22	0	0	0	0	0.0105	0	0.2361	0.1673	0	0	-0.1146	0.0044	0	0	0.05	0	0	-0.29	0	-0.8037	0	0.0993	-0.0139	-0.1371	0	0.0008	0	0.0238	-0.0064	0	0	0.2627	0.084	0	0	0	0	0.0655	0	-0.0661	0	-0.1563	0.3184	-0.8433	-0.0596	-0.003	0	0	0
chr8q12	0	0	0	0	0.0105	0	0.2361	0.1673	0	0	-0.1146	0.0044	0	0	0.05	0	0	-0.29	0	-0.2282	0	0.0993	-0.0139	-0.1371	0	0.0008	0	0.0244	-0.0064	0	0	0.2783	0.084	0	0	0	0	0.0655	0	-0.0661	0	-0.1563	0.3215	-0.8433	-0.0596	-0.003	0	0.0369	0
chr9q32	0	0	0	0	0.0924	0	0.3477	-0.4188	0	0	0.0362	0.0074	0	0	-0.3015	0	0	-0.2875	0	0.1032	0	0.1012	0.012	-0.4462	0	0.0005	0	0.0261	-0.0095	0	0	-0.0614	0.2194	0	0	0	0	-0.0733	0	-0.3572	0	-0.2567	-0.0213	0	-0.7838	-0.0056	0	0	0
chr7p22	0	0	0	0	-0.0377	0	0.2316	0.1631	0	0	0.0357	0.2473	0.3693	0	0.0458	0.38	0	0.3147	0	0.1069	0	0.1106	0.2858	0.1695	0	0.0462	0	0.2269	-0.008	0	0	0.7698	0.0813	0	0	0	0	0.4024	0	0.2691	0.4051	1.0347	0.1078	0	-0.0535	0.0069	0.4116	0	0.4147
chr17q11	0	0.3621	0	0	0.0798	0	0.2388	-0.1343	0.1814	0.216	0.511	0.0064	0	0	0.0546	0	0.2511	0.3354	0	0.1016	0	0.1274	0.2877	0.1754	0.6079	0.0016	0.3075	0.0324	-0.0195	0	0	0.9121	0.108	0.2157	0.088	0	0	-0.3345	0	0.1774	0	0.1896	-0.4755	0	0.3918	0.1547	0.3848	0	0.538
chr4q12	0	0	0	0	0.0839	0	0.233	0.1665	0	0	-0.1269	0.0017	0	0	0.0464	0	0	0.0979	0	-1.4833	0	-0.4639	-0.0078	-0.3406	0	-0.0005	0	0.026	-0.0071	0	0	0.1006	0.0858	0	0	0	0	-0.1938	0	-0.0558	0	0.1417	0.0927	0	-0.0482	0.003	0	0	0
chr10p12	0	0	0	0.2858	0.0808	0	-0.5761	-0.4172	0	-0.9716	0.0423	0.0034	0	0	0.1512	0	0	-0.3207	0	0.0963	0	0.104	0.0038	-0.4563	0	-0.0004	0	0.0262	-0.0067	0	0	-0.0558	-0.3003	0	0	0	0	-0.191	0	-0.1407	0	-0.2889	-0.877	-0.8431	-0.1831	0.1504	0	0	0
chr7q34	0.4215	0.6434	0.1422	0	-0.0387	0	0.2361	0.1663	0	0	0.0368	0.2521	0.3766	0	0.1886	0.3875	0.8315	0.3209	0	0.4085	0	0.1127	0.2914	0.1729	0	0.1584	0	0.3823	-0.0081	0	0	0.2956	0.0829	0	0	0	0	0.4103	0	0.2744	0.4131	0.2559	0.1099	0	-0.0545	0.185	1.0619	0	0.7106
chr4p15	-0.3042	0	0	0	-0.0275	0	0.233	0.1665	0	0	-0.1269	0.0017	0	0	0.0464	0	-0.7752	0.0979	0	-0.7217	0	-0.4639	-0.0078	-0.3406	0	-0.0005	0	0.0288	-0.0071	0	0	0.1006	0.0858	0	0	0	0	-0.1938	0	-0.0558	0	0.1483	0.0927	0.0527	-0.0482	-0.0031	-0.6909	0	-0.8364
chr3q25	0	0	0	0	0	0	-0.6642	-0.1411	0	0	0	0	0	0	0	0	0	0	0	0	0	0	-0.0129	0	0	0.0564	0	0	-0.0077	0	0	0	-0.1531	0	0	0	0	-0.1708	0	0	0	0	0.0005	0	0	-0.0047	0	0	0
chr10q11	0	0	0	0	0.0808	0	-0.5755	-0.4172	0	-0.9722	0.0384	0.0034	0	0	-0.3277	0	0	-0.3207	0	0.0963	0	0.104	0.0038	-0.4563	0	-0.0004	0	0.0262	-0.0067	0	0	-0.3667	-0.3003	0	0	0	0	-0.191	0	-0.1407	0	-0.2889	-0.9177	-0.8431	-0.1831	-0.0012	0	-0.5787	0
chr3q23	0	0	0	0	0	0	-0.6642	-0.1411	0	0	-0.3961	0	0	0	0	0	0	0	0	0	0	0	-0.0129	0	0	0.0564	0	0	-0.0077	0	0	0	-0.1531	0	0	0	0	-0.1944	0	0	0	0	0.0005	0	0.2843	-0.0047	0	0	0
chr12q24	0.6101	0	0	0.4434	0.0618	0	0.2193	0.1554	0	0	0.0374	0.1967	0	0.4761	-0.0726	0	0.3792	-0.0911	0	0.0899	0	0.1064	-0.0136	0.1564	0	0.0478	0.2605	0.0215	-0.0354	0	0	0.2039	0.1577	0	0	0	0	0.0284	0	-0.1951	0.3793	0.1325	0.3028	0	0.3676	0.0979	0.3884	0	0
chr5q31	0	0	0	0	0.0837	0	-0.3358	-0.1391	0	0	0.1156	0.0025	0	0	0.0484	0	0	0.0924	0	0.0926	0	-0.4549	0.005	-0.2528	0	-0.0012	0	0.0243	-0.006	0	0	0.1256	-0.155	0.4033	0	0	0	-0.2476	0	0.2015	0	-0.4206	-0.4297	0	-0.0553	0.0205	0	0.0155	0
chr6p12	0	0	0	0	-0.2263	0	-0.3398	-0.1117	0	0	0.0403	0.0044	0	0	0.0502	0	0	0.0849	0	0.0973	0	0.0956	-0.0129	0.3589	0	0.0009	0	0.0249	-0.0275	0	0	0.1106	0.0847	0.3925	0	0	0	0.0358	0	0.1815	0	-0.2518	0.1108	0	0.3946	0.0134	0	0	0
chr4q28	0	0	0	0	0.2403	0	0.233	0.1665	0	0	-0.1269	0.0017	0	0	0.0464	0	0	0.0979	0	-1.4833	0	-0.4639	-0.0027	-0.3406	0.4537	-0.0005	0	0.0262	-0.0071	0	0	0.1006	0.0858	0	0	0	0	0.2732	0	-0.0574	0	0.1417	0.0927	0	-0.0482	0.0034	0	0	0
chr3q22	-0.2709	0	0	0	0	0	-0.6642	-0.1411	0	0	-0.5353	0	0	0	0	0	0	0	0	0	0	0	-0.0129	0	0	0.0564	0	-0.4631	-0.0077	0	0	0	-0.1531	0	0	0	0	-0.1944	0	-0.0116	0	0	-0.0221	0	0.2768	-0.0047	0	0	0
chr17q12	0	0.3621	0.4271	0	0.0889	0	0.3136	0.3466	0.4311	0.4807	0.511	0.0259	0	0	0.2958	0	0.708	0.3354	0.0759	0.3061	0	0.1274	0.2877	0.1754	0.6966	0.0485	0.6156	0.0324	-0.0195	0	0	0.9121	0.108	0.3907	0.5115	0	0	0.0174	0	0.1774	1.1646	0.1896	-0.5047	0	0.3918	0.1547	0.4029	0.3078	0.538
chr6q21	0	0	0	0	-0.2136	0	-0.3374	-0.1117	0	0	0.0403	0.0044	0	0	0.0502	0	0	0.0849	0	-0.7315	0	0.0956	-0.0129	0.3589	0	0.0009	0	0.0249	-0.0275	0	0	0.1106	0.0847	0.3925	0	0	0	0.0358	0	0.1815	0	-0.2518	0.0982	0	0.3946	0.003	0	0	0
chr11p15	0	0	0	-0.0134	0.08	0	-0.3381	0.1782	0	0	-0.5431	0.0043	0	0	0.0514	0	0	-0.3047	0	0.4016	0	-0.4347	-0.3115	0.3475	0	0.1717	0	-0.0461	-0.0007	0	0	-0.7682	-0.1529	0	0	0	0	0.0373	0	-0.3496	0.2818	-0.058	0.1068	0	-0.7638	-0.007	0	0.5762	0
chr2p11	0	0	0	0	-0.0374	0	0.5375	0.1657	0	0	-0.0911	0.0025	0.3584	0	0.0483	0	0	0.332	0	0.0939	0	0.0977	0.3827	0.1724	0	-0.0002	0	0.0245	-0.0063	0	0	-0.0758	0.002	0	0	0	0	0.0434	0	0.1519	0	0.5595	-0.38	0	-0.1133	0.0016	0	0	0
chr1q22	0	0	0	0	-0.0107	0	-0.764	0.1648	0	0	-0.4776	0.0045	0	0	0.0499	0	0.3706	0.2496	0	0.0934	0	-0.4806	-0.021	0.2245	0	0.0059	0.6272	0.0263	-0.0135	0	0	-0.0753	0.0841	0.3295	0	0	0	0.0343	0	-0.0581	0.3559	0.187	0.0965	0.5888	-0.0715	-0.0002	0	0	0
chr1q32	0	0	0	0	-0.0107	0	-0.764	0.1648	0	0	-0.4728	0.0045	0	0	0.0499	0	0.3706	0.1062	0.5087	0.0934	0	-0.4806	-0.021	0.2245	0	0.0059	0.6272	0.0261	-0.0135	0	0	-0.071	0.0841	0.2444	0	0	0	0.0343	0	-0.0505	0.3559	0.187	0.3071	0.5888	-0.0715	-0.0052	0	0	0
chr10q26	0	0	0	0	0.0795	0	-0.5667	-0.4132	0	-0.9574	0.0354	0.0033	0	0	-0.3199	0	0	-0.3158	0	0.0948	0	0.1024	-0.0028	-0.4494	0	-0.0004	0	0.0248	-0.0067	0	0	-0.0699	-0.2957	0	0	0	0	-0.1881	0	-0.1305	0	-0.2845	-0.011	-0.8225	-0.1803	-0.0071	0	-0.9454	0
chr1q44	0	0	0.0198	0	-0.0067	0	-0.48	0.1032	0	0	-0.3015	0.0028	0	0	0.0313	0	-0.3457	0.0498	0.3187	-0.3945	0	-0.3022	-0.0227	0.1406	0	0.0058	0.3929	0.0157	-0.0134	0	0	-0.0431	0.0527	-0.5082	0	0	0	0.0215	0	-0.0339	0.223	0.1172	0.3224	0.3689	-0.0448	0.0009	0	0	-0.5239
chr6p21	0	0	0	0	-0.228	0	-0.3398	-0.1117	0	0	0.0403	0.0044	0	0	0.0502	0	0	0.0849	0	0.0973	0	0.0956	-0.0129	0.3589	0	0.1732	0	0.0249	-0.0275	0	0	0.1106	0.0847	0.3925	0	0	-0.0001	0.0358	0	0.1815	0	-0.245	0.1108	0	0.367	0.0127	0	0	0
chr6p24	0.4226	0	0	0	-0.2188	0	-0.3398	-0.1117	0	0	0.0403	0.0044	0	0	0.0502	0	0	0.0849	0	0.1027	0	0.0956	-0.0129	0.3589	0	0.2374	0	0.0249	-0.0275	0	0	0.1106	0.0847	0.3925	0	0	0	0.0358	0	0.1815	0	0.4985	0.1108	0	0.3888	0.0235	0	0.5898	0
chr19q13	0	0	0	0	0	0	0.0009	0	0	0	0	0	0	0	0	0	0	0	0	0	0	0	0	0	0	0.01	0	0	-0.5162	0	0	0	0	0	0	0	0	0	0	0	0	0	0	0	0	0	0	0	0
chr6q24	0	0	0	0	-0.2136	0	-0.3374	-0.1117	0	0	0.0403	0.0044	0	0	0.0502	0	0	0.0849	0	-0.7315	0	0.0956	-0.0129	0.3589	0	0.0009	0	0.0249	-0.0275	0	0	0.1106	0.0847	0.3925	0	0	0	0.0358	0	0.1815	0	-0.2518	0.0982	0	0.3946	0.0131	0	0	0
chr14q11	0	0	0	0	0.0063	0	-0.2534	0.1225	0	0	-0.0893	0.0019	0	0	0.0372	0	0	-0.2164	0	0.0657	0	-0.3636	-0.2351	-0.2527	-0.4576	-0.0005	-0.6799	0.0187	-0.0083	0	0	-0.0026	-0.2113	0	0	0	0	0.0405	0	-0.2711	0	-0.192	0.0784	0	-0.5967	0.0008	0	0	0
chr16p13	0	0	0	0	0.0193	0	-0.7475	-0.4171	0	0	0.036	0.0055	0	0	0.0531	0	0	-0.2871	0	0.1035	0	0.1038	-0.3142	0.218	0	0.0553	0	0.0248	-0.0052	0	0	-0.2635	0.0864	0	0	0	0	0.0388	0	-0.0501	0	0.1482	-0.4874	0	-0.0818	0.0146	0	0	0
chr1q21	0	0	0	0	-0.0107	0	-0.764	0.1648	0	0	-0.2318	0.0045	0	0	0.0499	0	0.3706	0.1432	0	0.0934	0	-0.4806	-0.021	0.2245	0	0.0059	0.3881	0.0263	-0.0135	0	0	-0.0753	0.0841	0.3295	0	0	0	0.0343	0	-0.0581	0.3559	0.187	0.1594	0.5888	-0.0715	-0.0002	0	0	0
chr1q31	0	0	0	0	-0.0107	0	-0.764	0.1648	0	0	-0.3921	0.0045	0	0	0.0499	0	0.3706	0.0922	0.5087	0.0934	0	-0.4806	-0.021	0.2245	0	0.0059	0.6272	0.0263	-0.0135	0	0	-0.0718	0.0841	0.3295	0	0	0	0.0343	0	-0.054	0.3559	0.187	0.6688	0.5888	-0.0715	-0.0002	0	0.005	0
chryq11	0	0	0	0	0	0	0	0	0	0	0	0	0	0	0	0	0	0	0	0	0	0	0	0	0	0	0	0	0	0	0	0	0	0	0	0	0	0	0	0	0	0	0	0	0	0	0	0	0
chr2p23	0.4379	0	0	0	-0.0401	0	0.8204	0.1657	0	0	0.5674	0.0025	0.3584	0	0.1919	0	0	0.332	0	0.0939	0	0.2332	0.3744	0.1724	0	0.2291	0	0.0245	-0.0063	0	0	0.2549	-0.3966	0	0	0	0	0.0434	0	0.7294	0.397	0.7263	0.5385	0	0.6491	-0.0053	0	0	0
chr6q23	0	0	0	0	-0.2136	0	-0.3374	-0.1117	0	0	0.0403	0.0044	0	0	0.0502	0	0	0.0849	0	-0.7315	0	0.0956	-0.0129	0.3589	0	0.0009	0	0.0249	-0.0275	0	0	0.1106	0.0847	0.3925	0	0	0	0.0358	0	0.1815	0	-0.2518	0.0982	0	0.3946	0.003	0	0	0
chr1q23	0	0	0	0	-0.0107	0	-0.764	0.1648	0	0	-0.4776	0.0045	0	0	0.0499	0	0.3706	0.0922	0	0.0934	0	-0.4806	-0.021	0.2245	0	0.0059	0.6272	0.0263	-0.0135	0	0	-0.0753	0.0841	0.3295	0	0	0	0.0343	0	-0.0581	0.3559	0.187	0.3647	0.5888	-0.0715	-0.0002	0	0	0
chr2q33	-0.8108	0	0	0	-0.0339	0	0.8202	0.1657	0	0	-0.0911	0.0025	0.3584	0	0.0641	0	0	0.332	0	0.0939	0	0.0977	0.3827	0.1753	0	-0.0002	0	0.0245	-0.0063	0	0	-0.0622	0.002	0	0	0	0	0.0434	0	0.1501	0	0.5622	-0.3934	0	0.3124	-0.0111	0	0	0
chr2p24	0.4379	0.0344	0.3714	0.1033	-0.0401	0.1117	0.8536	0.7351	0	0.9625	0.5674	0.0025	0.4257	0.1687	0.3366	0	0	0.332	0.1816	0.0939	0	0.3431	0.3744	0.1724	0	0.2291	0.0284	0.0245	0.7909	0	0	0.4517	-0.2199	0.5813	-0.243	0	0.3568	0.0434	0	0.8733	0.397	0.8594	0.5043	0	0.305	-0.0053	0	0	0
chr10q21	0	0	0	0	0.0808	0	-0.5755	-0.4152	0	-0.9722	0.0453	0.0034	0	0	-0.3277	0	0	-0.3207	0	0.0963	0	0.104	0.0038	-0.4563	0	-0.0004	0	0.0262	-0.0067	0	0	-0.0515	-0.3003	0	0	0	0	-0.191	0	-0.1407	0	-0.2889	-0.9177	-0.8431	-0.1831	-0.0012	0	-0.933	0
chr7p15	0	0	0	0	-0.0384	0	0.2361	0.1663	0	0	0.037	0.2521	0.3766	0	0.0467	0.3875	0	0.3209	0	0.0917	0	0.1127	0.2914	0.1729	0	0.0465	0	0.0274	-0.0081	0	0	0.8326	0.0829	0	0	0	0	0.4103	0	0.2744	0.4131	0.2559	0.1099	0	-0.0545	0.007	0.4197	0	0.4229
chr2q11	0	0	0	0	-0.0374	0	0.5728	0.1657	0	0	-0.0911	0.0025	0.3584	0	0.0483	0	0	0.332	0	0.0939	0	0.0977	0.3827	0.1724	0	-0.0002	0	0.0245	-0.0063	0	0	-0.0758	0.002	0	0	0	0	0.0434	0	0.1519	0	0.5595	-0.38	0	0.2401	0.0016	0	0	0
chr8p23	0	0	0	0	0.0104	0	0.2332	0.1653	0	0	-0.1132	0.0043	0	0	0.0493	0	-0.1378	-0.2865	0	-0.3447	0	0.0981	-0.0163	-0.1354	0	0.0008	0	0.0241	-0.0063	0	0	0.2546	0.0848	0	0	0	0	0.0647	0	-0.0687	0	-0.1561	0.0105	0	-0.0646	0.0084	0	-0.9353	0
chr2q14	0	0	0	0	-0.0374	0	0.7994	0.1657	0	0	-0.0911	0.0025	0.3584	0	0.0483	0	0	0.332	0	0.0939	0	0.0977	0.3827	0.1724	0	-0.0002	0	0.0245	-0.0063	0	0	-0.0575	0.002	0	0	0	0	0.0434	0	0.1496	0	0.5491	-0.38	0	0.0112	0.0016	0	0	-0.2451
chr5p13	0	0	0	0	0.0837	0	-0.3358	-0.1391	0	0	0.1175	0.0567	0	0	0.0484	0	0	0.0924	0	0.0926	0	-0.4549	0.005	-0.481	0	-0.0012	0	0.0243	-0.006	0	0	0.1209	-0.155	0.4033	0	0	0	-0.3133	0	0.1827	0	-0.4206	-0.8889	0	-0.0553	0.0002	0	0	0
chr7q36	0.4093	0.6247	0.4079	-0.6522	-0.0367	0	0.2293	0.1615	0	0	0.0357	0.2448	0.3656	0	0.1831	0.3763	0.8073	0.3116	0	0.3966	0	0.1095	0.2829	0.1678	0	0.3961	0	0.3163	-0.0081	0	0	0.2814	0.0805	0	0	0	0	0.3984	0	0.2665	0.4011	0.2484	0.1067	0	-0.0529	0.0497	0.9202	0	0.6899
chrxq28	0	0	0	0	-0.9364	-0.8413	-0.1623	-0.5552	0	0	0.0612	-0.3459	-0.1807	0	-0.8181	0	0	-0.2606	0	-0.6582	0	-0.8735	-1.05	-0.5966	0	-0.8463	-0.9141	-0.749	0.0665	0	0	-1.6194	-0.7485	-0.6416	-0.0081	-0.8822	0.0391	-0.7519	0	-0.345	-0.9443	-0.8105	-0.4069	0.9756	0.8131	-0.5108	0	0	0
chr11q12	0	0	0	0	-0.0197	0	-0.3411	0.1798	0	0	-0.5525	0.0043	0	0	0.0519	0	0	-0.3279	0	0.0942	0	-0.4835	-0.3143	0.3506	0	0.2367	0	0.2278	-0.0007	0	0	-0.9986	-0.1542	0	0	0	0	0.0376	0	-0.3698	0.2843	-0.0585	0.1077	0	-0.7705	-0.0068	0	0.5813	0
chr1p32	0	0	0	-0.8558	0.0412	-0.1358	-0.6131	-0.4738	0	-0.9756	-0.1302	0.0045	0	-0.9636	-0.2827	0	0	0.1131	-0.8205	0.0991	0	-0.4806	-0.021	0.2245	0	0.0059	-0.9272	0.0263	-0.0135	0	0	-0.0753	0.0841	-0.8106	0	0	-0.7532	0.0343	0	-0.0581	0.3559	0.1841	-0.563	-0.8377	-0.0715	-0.0048	0	0	-0.8243
chr6q25	0	0	0	0	-0.2136	0	-0.3374	-0.1117	0	0	0.0403	0.0255	0	0	0.0502	0	0	0.0849	0	-0.7123	0	0.0956	-0.0129	0.3589	0	0.0009	0	0.0249	-0.0275	0	0	0.1106	0.0847	0.3925	0	0	0	0.0358	0	0.1815	0	-0.2518	0.0982	0	0.3946	-0.0013	0	0	0
chr1q41	0	0	0	0	-0.0107	0	-0.728	0.1648	0	0	-0.4728	0.0045	0	0	0.0499	0	0.3706	0.0795	0.5087	0.0647	0	-0.4806	-0.021	0.2245	0	0.0059	0.6272	0.0251	-0.0135	0	0	-0.0719	0.0841	-0.8112	0	0	0	0.0343	0	-0.0541	0.3559	0.187	0.4154	0.5888	-0.0715	-0.0041	0	0	0
chr3q21	0	0	0	0	0	0	-0.6642	-0.1411	0	0	-0.523	0	0	0	0	0	0	0	0	0	0	0	-0.0129	0	0	0.0564	0	-0.5133	-0.0077	0	0	0	-0.1531	0	0	0	0	-0.1944	0	-0.0531	0	0	-0.0168	0	0.3208	-0.0047	0	0	0
chr8p11	0	0	0	0	0.0105	0	0.2361	0.1673	0	0	-0.1146	0.0044	0	0	0.05	0	0	-0.29	0	0.0946	0	0.0993	-0.0139	-0.1371	0	0.0008	0	0.0244	-0.0064	0	0	0.2577	0.0848	0	0	0	0	0.0655	0	-0.0671	0	-0.1563	0.311	0	-0.0596	-0.003	0	0	0
chrxp22	0	0	0	0	-0.9112	-0.8187	-0.1579	-0.5402	0	0	0.0357	-0.3366	-0.1758	0	-0.7806	0	0	-0.2536	0	-0.1656	0	-0.8499	-1.0218	-0.5806	0	-0.8417	-0.866	-0.7289	0.0661	0	0	-1.5758	-0.7284	-0.6244	-0.0078	-0.8585	0.038	-0.7317	0	-0.3339	-0.9441	-0.7887	-0.4146	0.9493	0.7913	-0.5122	0	-0.0354	0
chr11q22	0	0	0	0	-0.2144	0.4329	-0.3411	0.1798	0	0	-1.4054	0.0043	0	0	0.0519	-0.6658	-0.7682	-0.3279	0	-0.7222	0	-0.4835	-0.3143	-0.5689	-0.6079	-0.4452	0	-0.485	-0.0007	0	0	-1.4741	-0.1542	0	0	0	0	-0.6778	0	-0.3614	0	-0.0563	-0.8643	0	-0.7705	-0.3091	-0.6901	-0.9643	-0.8355
chr1p31	0	0	0	-0.7969	0.0249	0	-0.6131	-0.4952	0	-0.0929	-0.1023	0.0045	0	-0.9636	-0.2563	0	0	0.088	-0.8205	0.0944	0	-0.4806	-0.021	0.2245	0	0.0059	-0.9272	0.0263	-0.0135	0	0	-0.0753	0.0841	-0.8106	0	0	-0.7532	0.0343	0	-0.0581	0.3559	0.1841	-0.3815	-0.8377	-0.0715	-0.0073	0	0	-0.0431
chr10q24	0	0	0	0	0.0808	0	-0.5755	-0.4196	0	-0.9722	0.033	0.0034	0	0	-0.3277	0	0	-0.3207	0	0.0963	0	0.104	-0.0109	-0.4563	0	-0.0004	0	0.0252	-0.0067	0	0	-0.0887	-0.3003	0	0	0	0	-0.191	0	-0.1325	0	-0.2889	-0.6565	-0.8352	-0.1831	-0.0012	0	-0.9601	0
chr1p35	-0.8061	0	0	-0.8558	0.0412	-0.7385	-0.6131	-0.4488	0	-0.9756	-0.1296	-0.1889	-0.8105	-0.9636	-0.2827	0	0	0.0596	-0.8205	0.0991	0	-0.2297	-0.021	0.2245	0	0.0059	-0.9272	0.0263	-0.8098	0	0	-0.0753	-0.2003	-0.8106	-0.9493	0	-0.7532	0.0343	0	-0.0581	0.3559	0.1841	-0.563	-0.8377	-0.0715	-0.0048	0	0	0
chr10p11	0	0	0	0	0.0808	0	-0.5755	-0.4172	0	-0.9722	0.0384	0.0034	0	0	-0.3277	0	0	-0.3207	0	0.0963	0	0.104	0.0038	-0.4563	0	-0.0004	0	0.0262	-0.0067	0	0	-0.2534	-0.3003	0	0	0	0	-0.191	0	-0.1407	0	-0.2889	-0.8867	-0.8431	-0.1831	0.0057	0	0	0
chr3q26	0	0	0	0	0	0	-0.381	-0.0302	0	0	0	0	0	0	0	0	0	0	0	0	0	0	-0.0129	0	0	0.0564	0	0	-0.0077	0	0	0	-0.1018	0	0	0	0	0.0536	0	0	0	0	-0.0164	0.0053	0	-0.0006	0	0	0
chr16q22	0	0	0	0	0.1423	0	-0.7576	-0.418	0	0	0.0361	0.0055	0	0	0.3357	0	0	-0.2877	0	0.1037	0	0.1041	-0.3149	0.2185	0	0.0556	0	0.0249	-0.0052	0	0	0.2577	0.0866	0	0	0	0	0.0389	0	-0.0601	0	0.1485	-0.4584	0	-0.082	0.0146	0	-0.3293	0
chr4p16	-0.7831	0	0	0	-0.0273	0	0.2317	0.1655	0	0	-0.1613	0.0017	0	0	0.0461	0	-0.3572	0.0973	0	-0.7177	0	-0.4613	-0.0077	-0.3387	0	-0.0005	0	0.0284	-0.0071	0	0	0.1001	0.0853	0	0	0	0	-0.1928	0	-0.0502	0	0.152	0.0921	0	-0.0479	-0.0031	-0.687	0	-0.8261
chr4q27	0	0	0	0	0.2403	0	0.233	0.1665	0	0	-0.1269	0.0017	0	0	0.0464	0	0	0.0979	0	-1.4833	0	-0.4639	-0.0078	-0.3406	0.3012	-0.0005	0	0.0262	-0.0071	0	0	0.1006	0.0858	0	0	0	0	0.2732	0	-0.0532	0	0.1417	0.0927	0	-0.0482	0.0034	0	0	0
chr6p22	0.3158	0	0	0	-0.2188	0	-0.3398	-0.1117	0	0	0.0403	0.0044	0	0	0.0502	0	0	0.0849	0	0.1012	0	0.0956	-0.0129	0.3589	0	0.2374	0	0.0249	-0.0275	0	0	0.1106	0.0847	0.3925	0	0	0	0.0358	0	0.1815	0	0.4985	0.1108	0	0.3694	0.0235	0	0.3562	0
chr1q25	0	0	0	0	-0.0107	0	-0.764	0.1648	0	0	-0.4776	0.0045	0	0	0.0499	0	0.3706	0.0922	0.188	0.0934	0	-0.4806	-0.021	0.2245	0	0.0059	0.6272	0.0263	-0.0135	0	0	-0.0655	0.0841	0.3295	0	0	0	0.0343	0	-0.0581	0.3559	0.187	0.4733	0.5888	-0.0715	-0.0002	0	0	0
chrxq22	0	0	0	0	-1.0225	-0.9187	-0.1772	-0.6062	0	0	0.0506	-0.3777	-0.1973	0	-0.8933	0	0	-0.2846	0	-0.7188	0	-0.9538	-1.1466	-0.6515	0	-0.8517	-0.9981	-0.8179	0.0669	0	0	-1.7683	-0.8173	-0.7006	-0.0088	-0.9633	0.0427	-0.821	0	-0.3117	-1.0311	-0.885	-0.4444	1.0653	0.8879	-0.5748	0	-0.2114	0
chr2q32	0	0	0	0	-0.0339	0	0.8095	0.1657	0	0	-0.0911	0.0025	0.3584	0	0.0641	0	0	0.332	0	0.0939	0	0.0977	0.3827	0.1753	0	-0.0002	0	0.0245	-0.0063	0	0	-0.0653	0.002	0	0	0	0	0.0434	0	0.1501	0	0.5622	-0.3849	0	-0.123	0.0775	0	0	0
chrxq25	0	0	0	0	-1.0225	-0.9187	-0.1772	-0.6062	0	0	0.0322	-0.3777	-0.1973	0	-0.8933	0	0	-0.2846	0	-0.7188	0	-0.9538	-1.1466	-0.6515	0	-0.8517	-0.9981	-0.8179	0.0669	0	0	-1.7683	-0.8173	-0.7006	-0.0088	-0.9633	0.0427	-0.821	0	-0.3767	-1.0311	-0.885	-0.4444	1.0653	0.8879	-0.5748	0	-0.2114	0
chr22q12	0	0	0	0	0.0123	0	0.2377	0.1617	0	0	0.0337	-0.4101	0	0	0.1397	0	0	0.0561	0	0.1058	0	-0.2002	-0.0321	0.1815	0	0.0056	0	0.027	0.0185	0	0	-0.087	0.0883	0	0	0	0	-0.1861	0	-1.0555	0	0.1409	0.1415	0	0.3988	-0.0059	0	0	0
chr5p15	0	0	0	0	0.0833	0	-0.3471	-0.1384	0	0	0.1169	0.4303	0	0	0.0481	0	0	0.0919	0	0.0921	0	-0.4527	0.005	-0.4787	0	-0.0012	0	0.0242	-0.006	0	0	0.1258	-0.1542	0.4013	0	0	0	-0.3161	0	0.1818	0	-0.4185	-0.8815	0	-0.055	0.0009	0	0	0
chr12q15	0.651	0	0	0	0.0546	0	0.234	0.1658	0	0	0.0336	0.0069	0	0	-0.0775	0	0.4046	-0.0972	0	0.0959	0	0.097	-0.0145	0.1669	0	0.0479	0	0.023	-0.0355	0	0	-0.0028	0.4247	0	0	0	0	0.0313	0	0.0122	0.4047	0.1414	0.3279	0	0.3907	0.1045	0.1465	0	0
chr1q42	0	0	0	0	-0.0107	0	-0.767	0.1648	0	0	-0.4762	0.0045	0	0	0.0499	0	0.3706	0.0795	0.5087	-0.6116	0	-0.479	-0.021	0.2245	0	0.0059	0.6272	0.0251	-0.0135	0	0	-0.0687	0.0841	-0.8112	0	0	0	0.0343	0	-0.0541	0.3559	0.187	0.2729	0.5888	-0.0715	-0.0067	0	0	-0.4859
chr10q25	0	0	0	0	0.0808	0	-0.5755	-0.4196	0	-0.9722	0.0369	0.0034	0	0	-0.3254	0	0	-0.3207	0	0.0963	0	0.104	-0.0029	-0.4563	0	-0.0004	0	0.0252	-0.0067	0	0	-0.0757	-0.3003	0	0	0	0	-0.191	0	-0.1325	0	-0.2889	0.0047	-0.8352	-0.1831	0.0096	0	-0.9601	0
chr3p25	0	0	0	0	0	0	-0.6642	-0.1411	0	0	-0.524	-0.3942	0	0	-0.5455	-0.6642	-0.7679	0.085	0	-0.2492	0	0	-0.0129	0	0	0.2073	-0.9439	-0.471	-0.0077	0	0	-0.4952	-0.1531	0	0	0	0	-0.194	0	-0.0554	0	-0.2464	-0.3429	-0.8352	-0.0952	-0.003	0	-0.9611	-0.8352
chr2p16	0	0	0	0	-0.0401	0	0.8204	0.1657	0	0	0.5674	0.0025	0.3584	0	0.1919	0	0	0.332	0	0.0939	0	0.2332	0.3763	0.1724	0	-0.0002	0	0.0245	-0.0063	0	0	0.2695	0.002	0	0	0	0	0.0434	0	0.1507	0	0.5595	-0.3823	0	0.1417	0.0014	0	0	0
chrxq23	0	0	0	0	-1.0225	-0.9187	-0.1772	-0.6062	0	0	0.0322	-0.3777	-0.1973	0	-0.8933	0	0	-0.2846	0	-0.7188	0	-0.9538	-1.1466	-0.6515	0	-0.8517	-0.9981	-0.8179	0.0669	0	0	-1.7683	-0.8173	-0.7006	-0.0088	-0.9633	0.0427	-0.821	0	-0.3767	-1.0311	-0.885	-0.4444	1.0653	0.8879	-0.5748	0	-0.2114	0
chr1p22	0	0	0	-0.0638	-0.0399	0	-0.6131	-0.4425	0	0	-0.0983	0.0045	0	-0.9636	-0.4017	0	0	0.088	-0.2284	0.0934	0	-0.4806	-0.021	0.2245	0	0.0059	-0.9272	0.0263	-0.0135	0	0	-0.0753	0.0841	-0.8106	0	0	-0.7532	0.0343	0	-0.0581	0.3559	0.1841	0.1224	-0.8377	-0.0715	-0.0059	0	0	0
chr5q35	0	0	0	0	0.0818	0	-0.3279	-0.1358	0	0	0.1129	0.0024	-0.5873	0	0.0472	0	0	0.0902	0	0.0904	0	-0.4627	0.0049	-0.0112	0	-0.0011	0	0.0237	-0.0059	0	0	0.1843	0.0015	0.3938	0	0	0	0.0399	0	0.1837	0	-0.4107	-0.4196	0	-0.054	-0.3048	0	0	0
chr17q21	0	0.7108	0.6273	0.4414	0.4807	0.3495	0.6409	0.3466	0.4311	0.4807	0.511	0.234	0	0.2929	0.0702	0	0.708	0.3354	0.4965	1.0646	0	0.1274	0.2877	0.4324	0.6966	0.445	0.6156	0.2236	-0.0195	0	0	1.0157	0.581	0.3907	0.5115	0	0	-0.8746	0	0.1774	1.6284	0.1896	-0.5047	0	0.3918	0.1028	0.2065	1.0111	0.538
chr1p34	-0.4357	0	0	-0.8558	0.0412	-0.7779	-0.6131	-0.4488	0	-0.9756	-0.1345	0.0045	-0.2695	-0.9636	-0.2827	0	0	0.068	-0.8205	0.0991	0	-0.3457	-0.021	0.2245	0	0.0059	-0.9272	0.0263	-0.8098	0	0	-0.0753	0.0841	-0.8106	-0.3345	0	-0.7532	0.0343	0	-0.0581	0.3559	0.1841	-0.563	-0.8377	-0.0715	-0.0048	0	0	-0.3228
chr8q13	0	0	0	0	0.0105	0	0.2361	0.1673	0	0	-0.1146	0.0044	0	0	0.05	0	0	-0.29	0	-0.8037	0	0.0993	-0.0139	-0.1371	0	0.0008	0	0.0243	-0.0064	0	0	0.2783	0.084	0	0	0	0	0.0655	0	-0.0661	0	-0.1563	0.3235	-0.8433	-0.0596	-0.003	0	0	0
chr15q24	0	0	0	0	-0.0406	0	-0.6294	0.1648	0	0	-0.115	0.0026	0	0	0.0489	0	0	-0.3287	0	0.0949	0	0.1016	-0.0296	0.1732	0	0.3212	0	0.0261	-0.0092	0	0	0.1009	-0.3003	0	0	0	0	-0.194	0	-0.0579	0	-0.2562	-0.5824	0	-0.079	-0.0053	0	0	-0.832
chr12q13	0.0944	0	0	0	0.0546	0	0.234	-0.0862	0	0	0.0369	0.0069	0	0	-0.0775	0	0.4046	-0.0972	0	0.0959	0	0.097	-0.0145	0.1669	0	0.0479	0	0.023	-0.0355	0	0	-0.0028	0.4247	0	0	0	0	0.0334	0	-0.1836	0.4047	0.1414	0.3279	0	0.3941	-0.1869	0	-0.1429	0
chrxq26	0	0	0	0	-1.0225	-0.9187	-0.1772	-0.6062	0	0	0.0322	-0.3777	-0.1973	0	-0.8933	0	0	-0.2846	0	-0.7188	0	-0.9538	-1.1466	-0.6515	0	-0.8517	-0.9981	-0.8179	0.0669	0	0	-1.7683	-0.8173	-0.7006	-0.0088	-0.9633	0.0427	-0.821	0	-0.3767	-1.0311	-0.885	-0.4444	1.0653	0.8879	-0.5517	0	-0.2114	0
chr14q32	0	0	0	0	0.008	0	-0.3203	0.1548	0	0	-0.1129	0.0024	0	0	0.047	-0.6294	0	-0.2735	0	0.0831	0	-0.2391	-0.2971	-0.3912	-0.5784	-0.0008	-0.8596	-0.2294	0.0729	0	0	-0.0061	-0.2671	0	0	0	0	0.0512	0	-0.3287	0	-0.2428	0.113	0	-0.7543	-0.0025	0	0.5493	0
chr2p13	0	0	0	0	-0.0401	0	0.8185	0.1657	0	0	-0.0911	0.0025	0.3584	0	0.3571	0	0	0.332	0	0.0939	0	0.0977	0.3827	0.1724	0	-0.0002	0	0.0245	-0.0063	0	0	0.272	0.002	0	0	0	0	0.0434	0	0.1519	0	0.5595	-0.3947	0	-0.6381	-0.0025	0	0	0
chr11q21	0	0	0	0	-0.2136	0.4329	-0.3411	0.1798	0	0	-1.4054	0.0043	0	0	0.0519	-0.6658	-0.7682	-0.3279	0	-0.7222	0	-0.4835	-0.3143	-0.5689	-0.6079	-0.4452	0	-0.485	-0.0007	0	0	-1.4741	-0.1542	0	0	0	0	-0.6778	0	-0.3698	0	-0.0563	-0.8643	0	-0.7705	-0.3091	-0.6901	-0.9643	-0.8355
chr11q13	0	0	0	0	-0.1213	0.3829	-0.3411	0.1798	0	0	-0.5525	0.0043	0	0	0.0519	-0.3392	-0.3445	-0.3279	0	0.1775	0	-0.4835	-0.3143	0.3506	-0.3137	-0.1086	0	-0.1955	-0.0007	0	0	-0.9421	-0.1542	0	0	0	0	0.0376	0	-0.3698	0.1773	-0.0623	0.0472	0	-0.7705	-0.1856	-0.353	-0.2053	-0.4186
chr5q33	0	0	0	0	0.0837	0	-0.3358	-0.1391	0	0	0.1156	0.0025	0	0	0.0484	0	-0.1425	0.0924	0	0.0926	0	-0.4678	0.005	-0.0115	0	-0.0012	0	0.0243	-0.006	0	0	0.118	-0.155	0.4033	0	0	0	-0.2613	0	0.1881	0	-0.4206	-0.4297	0	-0.0553	-0.0055	0	0	0
chr19p13	-0.46	0	0	0	0	0	-0.7481	0	0	0	0	-0.327	0	0	0	0	0	0	0	-0.3288	0	0	0	0	0	0.0099	0	0	-0.0268	0	0	0	0	-0.4633	0	0	0	0	0	-0.0438	0	0	0	0	0	0.0019	0	0	0
chrxq13	0	0	0	0	-1.0225	-0.9187	-0.1772	-0.6062	0	0	0.0384	-0.3777	-0.1973	0	-0.8933	0	0	-0.2846	0	-0.7188	0	-0.9538	-1.1466	-0.6515	0	-0.8517	-0.9981	-0.8179	0.0669	0	0	-1.7683	-0.8173	-0.7006	-0.0088	-0.9633	0.0427	-0.821	0	-0.3747	-1.0594	-0.885	-0.4652	1.0653	0.8879	-0.5748	0	-0.2114	0
chr8p21	0	0	0	0	0.0105	0	0.2361	0.1673	0	0	-0.1146	0.0044	0	0	0.05	0	0	-0.29	0	0.0946	0	0.0993	-0.0139	-0.1371	0	0.0008	0	0.0244	-0.0064	0	0	0.2577	0.0858	0	0	0	0	0.0655	0	-0.0773	0	-0.1563	0.2147	0	-0.0596	-0.003	0	-0.1681	0
chr5q11	0	0	0	0	0.0837	0	-0.3358	-0.1391	0	0	0.1175	0.0025	0	0	0.0484	0	0	0.0924	0	0.0926	0	-0.4549	0.005	-0.481	-0.4784	-0.0012	0	0.0243	-0.006	0	0	0.121	-0.155	0.4033	0	0	0	-0.3224	0	0.2432	0	-0.4206	-0.4247	0	-0.0553	0.0002	-0.2973	0	0
chr8q24	0	0	0	0	0.0207	0	0.2351	0.1666	0	0	-0.1141	0.0043	0	0	0.0497	0	0	-0.2877	0	-0.6524	0	0.0989	-0.0138	-0.1366	0	0.0008	0	0.0237	-0.0063	0	0	0.2499	0.0837	0	0	0	-0.0005	0.0652	0	-0.0774	0	-0.1557	0.3007	-0.8216	-0.0593	-0.003	0	0	0
chr5q13	0	0	0	0	0.0837	0	-0.3358	-0.1391	0	0	0.1175	0.0025	0	0	0.0484	0	0	0.0924	0	0.0926	0	-0.4549	0.005	-0.481	-0.6241	-0.0012	0	0.0243	-0.006	0	0	0.1926	-0.155	0.4033	0	0	0	-0.1516	0	0.2651	0	-0.4206	-0.4267	0	-0.0553	0.0002	-0.6701	0	0
chr12p13	0	0	0	0	0.0385	0	0.233	0.1672	0	0	0.0367	0.0069	0	0	0.2591	0	0.4029	-0.0968	0	0.0955	0	0.0966	-0.0144	0.1662	0	0.0473	0	0.0229	-0.035	0	0	-0.0126	0.4229	0	0	0	0	0.0333	0	-0.1664	0.403	0.1408	0.3265	0	0.3924	0.0889	0	0	0
chr14q24	0	0	0	0	0.0084	0	-0.3395	0.1641	0	0	-0.1197	0.0025	0	0	0.0498	-0.3032	0	-0.2899	0	0.088	0	-0.4451	-0.3149	-0.4146	-0.6131	-0.0008	-0.911	-0.2036	-0.0136	0	0	-0.0034	-0.2831	0	0	0	0	0.0542	0	-0.3632	0	-0.2573	0.105	0	-0.7995	-0.007	0	0.5822	0
chr17p11	0	0.0056	0	0	0.0794	0	0.2388	-0.1673	0	0	0.2881	0.0064	0	0	-0.0075	0	0	0.3354	0	0.1016	0	0.1274	0.2877	0.1754	0	0.0016	0	0.0324	-0.0195	0	0	0.9121	0.108	0	0	0	0	-0.3345	0	0.1774	0	0.1896	-0.3701	0	0.3918	0.0404	0	0	0.538
chr16p11	0	0	0	0	0.0193	0	-0.7536	-0.418	0	0	0.0361	0.0055	0	0	0.0532	0	0	-0.2877	0	0.1037	0	0.1041	-0.3149	0.2185	0	0.0556	0	0.0249	-0.0052	0	0	-0.1128	0.0866	0	0	0	0	0.0389	0	-0.0528	0	0.1485	-0.4584	0	-0.082	0.0146	0	0	0
chr1p33	0	0	0	-0.8558	0.0412	-0.7779	-0.6131	-0.4488	0	-0.9756	-0.1345	0.0045	0	-0.9636	-0.2827	0	0	0.1341	-0.8205	0.0991	0	-0.4806	-0.021	0.2245	0	0.0059	-0.9272	0.0263	-0.3375	0	0	-0.0753	0.0841	-0.8106	0	0	-0.7532	0.0343	0	-0.0581	0.3559	0.1841	-0.563	-0.8377	-0.0715	-0.0048	0	0	-0.8243
chr17q23	0	0.8092	0.6273	0.4565	0.519	0.4276	0.6409	0.3466	0.4311	0.4807	0.511	0.234	0	0.5127	-0.3286	0	0.708	0.3354	0.4965	0.8564	0	0.1274	0.2877	0.691	0.6966	0.445	0.6156	0.4171	0.4202	0	0	0.559	0.793	0.3907	0.5115	0	0	-0.8552	0	0.1774	1.4376	0.1896	0.0256	0	0.3918	0.0364	0	1.0111	0.538
chr12q23	0.651	0	0	0.4732	0.1887	0	0.234	0.1658	0	0	0.0354	0.0456	0	0.5081	-0.0775	0	0.4046	-0.0972	0	0.0959	0	0.1065	-0.0145	0.1669	0	0.0479	0	0.023	-0.0355	0	0	0.2115	0.4247	0	0	0	0	0.0303	0	-0.1584	0.4047	0.1414	0.3279	0	0.3923	0.1045	0.4145	0	0
chr7q33	0.4215	0.6434	0	0	-0.0387	0	0.2361	0.1663	0	0	0.0368	0.2521	0.3766	0	0.1886	0.3875	0.8315	0.3209	0	0.4085	0	0.1127	0.2914	0.1729	0	0.0465	0	0.414	-0.0081	0	0	0.2956	0.0829	0	0	0	0	0.4103	0	0.2744	0.4131	0.2559	0.1099	0	-0.0545	0.185	1.0619	0	0.7106
chr2q37	-0.7878	0	0	0	-0.0325	0	0.7862	0.1588	0	0	-0.0873	0.0024	0.3435	0	0.0615	0	0	0.3182	0	0.09	0	0.0936	0.3668	0.1681	0	-0.0002	0	0.0235	-0.0063	0	0	-0.0711	0.0019	0	0	0	0	0.0416	0	0.165	0	0.5389	-0.3807	0	0.2266	-0.0017	0	0	0
chr8q21	0	0	0	0	0.0105	0	0.2361	0.1673	0	0	-0.1146	0.0044	0	0	0.05	0	0	-0.29	0	-0.8037	0	0.0993	-0.0139	-0.1371	0	0.0008	0	0.0238	-0.0064	0	0	0.2736	0.084	0	0	0	0	0.0655	0	-0.0661	0	-0.1563	0.3199	-0.8433	-0.0596	-0.003	0	0.0073	0
chr2q35	-0.8219	0	0	0	-0.0339	0	0.8202	0.1657	0	0	-0.0911	0.0025	0.3584	0	0.0641	0	0	0.332	0	0.0939	0	0.0977	0.3827	0.1753	0	-0.0002	0	0.0245	-0.0063	0	0	-0.0742	0.002	0	0	0	0	0.0434	0	0.1501	0	0.5622	-0.3971	0	0.2461	0.0015	0	0	0
chr7q11	0.1633	0	0	0	-0.0384	0	0.2361	0.1663	0	0	0.0353	0.2521	0.3766	0	0.0467	0.3875	0	0.3209	0	0.171	0	0.1127	0.2914	0.1729	0	0.0465	0	0.0274	-0.0081	0	0	0.5013	0.0829	0	0	0	0	0.4103	0	0.2744	0.4131	0.2559	0.1099	0	-0.0545	-0.0144	0.4885	0	0.5386
chr10q23	0	0	0	0	0.0808	0	-0.5755	-0.4196	0	-0.9722	0.033	0.0034	0	0	-0.3277	0	0	-0.3207	0	0.0963	0	0.104	0.0038	-0.4563	0	-0.0004	0	0.0919	-0.0067	0	0	-0.0636	-0.3003	0	0	0	0	-0.191	0	-0.1352	0	-0.2889	-0.9177	-0.84	-0.1831	-0.0012	0	-0.9601	0
chr7q22	0.4215	0.6434	0	0	-0.0387	0	0.2361	0.1663	0	0	0.0368	0.2521	0.3766	0	0.1886	0.3875	0.8315	0.3209	0	0.4085	0	0.1127	0.2914	0.1729	0	0.0465	0	0.0274	-0.0081	0	0	0.2956	0.0829	0	0	0	0	0.4103	0	0.2744	0.4131	0.2559	0.1099	0	-0.0545	0.202	0.766	0	0.7106
chr5q14	0	0	0	0	0.0837	0	-0.3358	-0.1391	0	0	0.1175	0.0025	0	0	0.0484	0	0	0.0924	0	0.0926	0	-0.4549	0.005	-0.481	-0.6241	-0.0012	0	0.0243	-0.006	0	0	0.2744	-0.155	0.4033	0	0	0	-0.3058	0	0.1954	0	-0.4206	-0.4267	0	-0.0553	0.0002	-0.6701	0	0
chr5q21	0	0	0	0	0.0837	0	-0.3358	-0.1391	0	0	-0.1697	0.0025	0	0	0.0484	0	0	0.0924	0	0.0926	0	-0.4549	0.005	-0.481	-0.6241	-0.0012	0	0.0243	-0.006	0	0	0.1256	-0.155	0.4033	0	0	0	-0.2831	0	0.187	0	-0.4206	-0.4267	0	-0.0553	0.0002	-0.6701	0	0
chr7q35	0.4215	0.6434	0.4201	0	-0.0331	0	0.2361	0.1663	0	0	0.0368	0.2521	0.3766	0	0.1886	0.3875	0.8315	0.3209	0	0.4085	0	0.1127	0.2914	0.1729	0	0.3968	0	0.3258	-0.0081	0	0	0.3121	0.0829	0	0	0	0	0.4103	0	0.2744	0.4131	0.2559	0.1099	0	-0.0545	0.185	1.0619	0	0.7106
chr1p36	-0.7847	0	0	-0.7967	0.0879	0	-0.5968	-0.4369	0	-0.9497	-0.1339	-0.4042	-0.789	-0.938	-0.2752	0.0736	0	-0.1841	-0.7494	-0.0656	0	-0.2236	-0.0205	-0.3302	0	0.0057	-0.9026	0.0256	-0.788	0	0	-0.0733	-0.5868	-0.7891	-0.9241	0	-0.7364	0.0334	0	-0.0605	0.3465	0.7086	-0.5481	-0.8155	-0.0696	-0.0047	0	0	-0.7054
chr7p14	0	0	0	0	-0.0384	0	0.2361	0.1663	0	0	0.0353	0.2521	0.3766	0	0.0467	0.3875	0	0.3209	0	0.0916	0	0.1127	0.2914	0.1729	0	0.0465	0	0.0274	-0.0081	0	0	0.8277	0.0829	0	0	0	0	0.4103	0	0.2744	0.4131	0.2559	0.1099	0	-0.0545	0.007	0.4197	0	0.4229
chr19p12	0	0	0	0	0	0	-0.7144	0	0	0	0	0	0	0	0	0	0	0	0	0	0	0	0	0	0	0.01	0	0	-0.0271	0	0	0	0	0	0	0	0	0	0	0	0	0	0	0	0	0.0331	0	0	0
chrxq21	0	0	0	0	-1.0225	-0.9187	-0.1772	-0.6062	0	0	0.0365	-0.3777	-0.1973	0	-0.8933	0	0	-0.2846	0	-0.7188	0	-0.9538	-1.1466	-0.6515	0	-0.8517	-0.9981	-0.8179	0.0669	0	0	-1.7683	-0.8173	-0.7006	-0.0088	-0.9633	0.0427	-0.821	0	-0.3747	-1.0414	-0.885	-0.4137	1.0653	0.8879	-0.5748	0	-0.2114	0
chr7q31	0.4215	0.6434	0	0	-0.0387	0	0.2361	0.1663	0	0	0.0368	0.2521	0.3766	0	0.1886	0.3875	0.8315	0.3209	0	0.4085	0	0.1127	0.2914	0.1729	0	0.0465	0	0.0274	-0.0081	0	0	0.2956	0.0829	0	0	0	0	0.4103	0	0.2744	0.4131	0.2559	0.1099	0	-0.0545	0.185	1.0587	0	0.7106
chr11q23	0	0	0	0	-0.2294	0.4329	-0.3411	0.1798	0	0	-1.4054	0.0043	0	0	0.0519	-0.6658	-0.7682	-0.3279	0	-0.7222	0	-0.4835	-0.3143	-0.5689	-0.6079	-0.4452	0	-0.485	-0.0007	0	0	-1.4741	-0.1542	0	0	0	0	-0.6778	0	-0.362	0	-0.0563	-0.8643	0	-0.7705	-0.3091	-0.6901	-0.9643	-0.8355
chr10q22	0	0	0	0	0.0808	0	-0.5755	-0.4196	0	-0.9722	0.0346	0.0034	0	0	-0.3277	0	0	-0.3207	0	0.0963	0	0.104	0.0038	-0.4563	0	-0.0004	0	0.1564	-0.0067	0	0	-0.0608	-0.3003	0	0	0	0	-0.191	0	-0.1407	0	-0.2889	-0.9177	-0.8431	-0.1831	-0.0012	0	-0.9537	0
chr12q21	0.651	0	0	0.2079	0.1727	0	0.234	0.1658	0	0	0.0401	0.0069	0	0.2584	-0.0775	0	0.4046	-0.0972	0	0.0959	0	0.1002	-0.0145	0.1669	0	0.0479	0	0.023	-0.0355	0	0	-0.0028	0.4247	0	0	0	0	0.0303	0	-0.0289	0.4047	0.1414	0.3279	0	0.3923	0.1045	0.4145	0	0
chr6p23	0.4226	0	0	0	-0.2188	0	-0.3398	-0.1117	0	0	0.0403	0.0044	0	0	0.0502	0	0	0.0849	0	0.1027	0	0.0956	-0.0129	0.3589	0	0.2374	0	0.0249	-0.0275	0	0	0.1106	0.0847	0.3925	0	0	0	0.0358	0	0.1815	0	0.4985	0.1108	0	0.3888	0.0235	0	0.5898	0
chr3q27	0	0	0	0	0	0	0	0	0	0	0	0	0	0	0	0	0	0	0	0	0	0	-0.0129	0	0	0.0564	0	0	-0.0077	0	0	0	0	0	0	0	0	0	0	0	0	0	0	0	0	0	0	0	0
chr11p11	0	0	0	0	-0.0197	0	-0.3411	0.1798	0	0	-0.5347	0.0043	0	0	0.0519	0	0	-0.3279	0	0.0941	0	-0.4835	-0.3143	0.3506	0	0.2367	0	0.2285	-0.0007	0	0	-0.9986	-0.1542	0	0	0	0	0.0376	0	-0.3698	0.2843	-0.0585	0.1077	0	-0.7705	-0.0066	0	0.5813	0
chr16q24	0	0	0	0	-0.044	0	-0.5504	-0.3041	0	0	0.0263	0.004	0	0	-0.0882	0	0	-0.2093	0	0.0755	0	0.0757	-0.229	0.159	0	0.0538	0	0.0181	-0.005	0	0	0.1614	0.063	0	0	0	0	0.0283	0	-0.0438	0	0.108	-0.3334	0	-0.0597	0.0743	0	0	0
chr9p21	0	0	0	0	0.0924	-0.7652	0.3477	-0.4188	0	0	0.041	0.0074	0	0	-0.3015	0	0	-0.2875	-0.2407	0.104	0	0.1012	0.1029	-0.4462	0	0.0005	0	0.0261	-0.0095	0	0	-0.038	-0.594	0	0	0	0	-0.0733	0	-0.2686	0	-0.2567	-0.417	0	-0.7838	-0.0288	0	0	0
chr16p12	0	0	0	0	0.0193	0	-0.7454	-0.418	0	0	0.0361	0.0055	0	0	0.0532	0	0	-0.2877	0	0.1037	0	0.1041	-0.3149	0.2185	0	0.0556	0	0.0249	-0.0052	0	0	-0.071	0.0866	0	0	0	0	0.0389	0	-0.0528	0	0.1485	-0.4584	0	-0.082	0.0146	0	0	0
chryp11	0	0	0	0	0	0	0	0	0	0	0	0	0	0	0	0	0	0	0	0	0	0	0	0	0	0	0	0	0	0	0	0	0	0	0	0	0	0	0	0	0	0	0	0	0	0	0	0	0
chr13q13	0.6638	0	0	0	-0.0399	0	0.2339	-0.0998	0	0	0.034	0.0035	0	0	-0.1524	0	0	0.085	0	0.0899	0	0.0976	-0.0062	0.3751	0	0.2364	0	0.025	0.0071	0	0	0.3014	0.0838	0	0	0	0	-0.1916	0	0.2744	0	0.1496	0.3283	0	-0.0463	0.1592	0	0	0
chr5q22	0	0	0	0	0.0837	0	-0.3358	-0.1391	0	0	0.1156	0.0025	0	0	0.0484	0	0	0.0924	0	0.0926	0	-0.4549	0.005	-0.481	-0.6024	-0.0012	0	0.0243	-0.006	0	0	0.1256	-0.155	0.4033	0	0	0	-0.2831	0	0.187	0	-0.4206	-0.4262	0	-0.0553	0.0136	-0.5894	0	0
chr20p12	0	0	0	0	-0.0407	0	0.154	0.1641	0	0	-0.1324	-0.0302	0	0	0.0508	0	0	-0.2833	0	0.0887	0	0.1016	-0.0232	-0.1632	0	0.0005	0	0.027	0.003	0	0	0.1075	0.085	0	0	0	0	0.0413	0	-0.0516	0	0.3843	-0.6084	0	0.3943	-0.1814	0	0	-0.0351
chr4q25	0	0	0	0	0.2403	0	0.233	0.1665	0	0	-0.1269	0.0017	0	0	0.0464	0	0	0.0979	0	-1.4833	0	-0.4639	-0.0078	-0.3406	0	-0.0005	0	0.0262	-0.0071	0	0	0.1006	0.0858	0	0	0	0	0.2732	0	-0.0558	0	0.1417	0.0927	0	-0.0482	0.0034	0	0	0
chr3q24	0	0	0	0	0	0	-0.6642	-0.1411	0	0	0	0	0	0	0	0	0	0	0	0	0	0	-0.0129	0	0	0.0564	0	0	-0.0077	0	0	0	-0.1531	0	0	0	0	-0.1944	0	0	0	0	0.0005	0.1515	0	-0.0047	0	0	0
chr2q31	0	0	0	0	-0.0339	0	0.8205	0.1657	0	0	-0.0911	0.0025	0.3584	0	0.0641	0	0	0.332	0	0.0939	0	0.0977	0.3827	0.2005	0	-0.0002	0	0.0245	-0.0063	0	0	-0.0543	0.002	0	0	0	0	0.0434	0	0.1501	0	0.5622	-0.364	0	-0.1144	0.0029	0	0	0
chr5q23	0	0	0	0	0.0837	0	-0.3358	-0.1391	0	0	0.1156	0.0025	0	0	0.0484	0	0	0.0924	0	0.0926	0	-0.4549	0.005	-0.481	0	-0.0012	0	0.0243	-0.006	0	0	0.1256	-0.155	0.4033	0	0	0	-0.2831	0	0.187	0	-0.4206	-0.4297	0.0022	-0.0553	-0.0006	0	0	0
chr9p22	0	0	0	0	0.0924	-0.7652	0.3477	-0.4188	0	0	0.041	0.0074	0	0	-0.5712	0	0	-0.2875	-0.8479	0.137	0	0.1012	0.0695	-0.4462	0	0.0005	0	0.0261	-0.0095	0	0	-0.038	-0.8626	0	0	0	0	-0.0733	0	-0.0666	0	-0.2567	-0.417	0	-0.7838	-0.1424	0	0	0
chr17p13	0	0	0	0	0.0791	-0.5497	0.2377	-0.1665	0	0	-0.0698	0.0064	0	0	-0.5749	0	0	0.3338	0	0.3097	0	0.1268	0.2863	0.1746	0	0.0016	0	0.0322	-0.0194	0	0	0.9078	0.1075	0	0	0	0	-0.3329	0	0.1766	0	0.1887	-0.3683	0	0.3899	-0.006	0	0	0.5355
chr5q15	0	0	0	0	0.0837	0	-0.3358	-0.1391	0	0	-0.2331	0.0025	0	0	0.0484	0	0	0.0924	0	0.0926	0	-0.4549	0.005	-0.481	-0.6241	-0.0012	0	0.0243	-0.006	0	0	0.1228	-0.155	0.4033	0	0	0	-0.2831	0	0.187	0	-0.4206	-0.4267	0	-0.0553	0.0002	-0.6701	0	0
chr3p14	0	0	0	0	0	0	-0.6642	-0.1411	0	0	-0.524	-0.2332	0	0	0	-0.3586	-0.1255	0	0	0	0	0	-0.0129	0	0	0.0564	0	-0.471	-0.0077	0	0	-0.0698	-0.1531	0	0	0	0	-0.194	0	-0.0519	0	-0.2464	0.0662	-0.8352	-0.0952	0.0038	0	-0.047	-0.2791
chr3p22	0	0	0	0	0	0	-0.6642	-0.1411	0	0	-0.524	-0.3942	0	0	0	-0.6642	-0.7679	0.1888	0	-0.2504	0	0	-0.0129	0	0	0.1387	0	-0.471	-0.0077	0	0	-0.2113	-0.1531	0	0	0	0	-0.194	0	-0.0598	0	-0.2464	0.1016	-0.8352	-0.0952	-0.003	0	-0.9611	-0.8936
chr17q25	0	0.2827	0.4712	0.3429	0.3899	0.3213	0.4815	0.2604	0.3239	0.3611	0.4063	0.1758	0	0.3852	0.1176	0	0.5319	0.252	0.373	0.6434	0	0.0957	0.2161	0.5191	0.5233	0.4384	0.4625	0.3133	0.4917	0	0	0.42	0.5957	0.2935	0.3843	0	0	-0.4829	0	0.1333	1.08	0.1424	0.2426	0	0.2935	0.0273	0	0.7596	0.4042
chr2q12	0	0	0	0	-0.0374	0	0.8188	0.1657	0	0	-0.0911	0.0025	0.3584	0	0.0483	0	0	0.332	0	0.0939	0	0.0977	0.3827	0.1724	0	-0.0002	0	0.0245	-0.0063	0	0	-0.0758	0.002	0	0	0	0	0.0434	0	0.1519	0	0.5595	-0.38	0	-0.1524	0.0016	0	0	0
chr16q21	0	0	0	0	0.0372	0	-0.7576	-0.418	0	0	0.0361	0.0055	0	0	0.276	0	0	-0.2877	0	0.1037	0	0.1041	-0.3149	0.2185	0	0.0556	0	0.0249	-0.0052	0	0	0.2577	0.0866	0	0	0	0	0.0389	0	-0.0601	0	0.1485	-0.4584	0	-0.082	0.0146	0	-0.976	0
chr2q24	0	0	0	0	-0.0339	0	0.8177	0.1657	0	0	-0.0911	0.0025	0.3584	0	0.0641	0	0	0.332	0	0.0939	0	0.0977	0.3827	0.2408	0	-0.0002	0	0.0245	-0.0063	0	0	-0.0543	0.002	0	0	0	0	0.0434	0	0.1501	0	0.5622	-0.364	0	-0.1483	0.0016	0	0	-0.3429
chr6q27	0	0	0	0	-0.2019	0	-0.3189	-0.1056	0	0	0.0381	0.0038	0	0	0.0475	0	0	0.0802	0	-0.1997	0	0.0904	-0.0122	0.3391	0	0.0009	0.0714	0.0235	-0.0267	0	0	0.1045	0.08	0.3709	0	0	0	0.0338	0	0.1716	-0.6997	-0.2379	0.0928	0	0.3729	-0.0028	0	0	0
chr3p21	0	0	0	0	0	0	-0.6642	-0.1411	0	0	-0.524	-0.3942	0	0	0	-0.6642	-0.7679	0.1599	0	0.1812	0	0	-0.0129	0	0	0.0564	0	-0.471	-0.0077	0	0	-0.0698	-0.1531	0	0	0	0	-0.194	0	-0.0166	0	-0.2464	-0.3063	-0.8352	-0.0952	-0.003	0	-0.9611	-0.8275
chr9p12	0	0	0	0	0.0924	0	0.3477	-0.4188	0	0	0.0354	0.0074	0	0	-0.3015	0	0	-0.2875	0	0.1032	0	0.1012	0.0567	-0.4462	0	0.0005	0	0.0261	-0.0095	0	0	-0.038	0.0829	0	0	0	0	-0.0733	0	-0.694	0	-0.2567	-0.417	0	-0.7838	-0.0002	0	0	0
chr15q26	0	0	0	0	-0.0336	0	-0.5209	0.1364	0	0	-0.0952	0.0021	0	0	0.0405	0	0	-0.272	0	0.0786	0	0.084	-0.0245	0.1433	0	0.4035	0	0.0216	-0.0091	0	0	0.0835	-0.2485	0	0	0	0	-0.1605	0	-0.048	0	-0.212	-0.482	0	-0.0654	-0.3507	0	0	0
chr5q32	0	0	0	0	0.0837	0	-0.3358	-0.1391	0	0	0.1156	0.0025	0	0	0.0484	0	0	0.0924	0	0.0926	0	-0.4549	0.005	-0.0115	0	-0.0012	0	0.0243	-0.006	0	0	0.1256	-0.155	0.4033	0	0	0	0.0192	0	0.1836	0	-0.4206	-0.4297	0	-0.0553	-0.0035	0	0	0
chr12q14	0.651	0	0	0	0.0546	0	0.234	-0.0283	0	0	0.0428	0.0069	0	0	-0.0775	0	0.4046	-0.0972	0	0.0959	0	0.097	-0.0145	0.1669	0	0.0479	0	0.023	-0.0355	0	0	-0.0028	0.4247	0	0	0	0	0.0334	0	-0.072	0.4047	0.1414	0.3279	0	0.3941	0.1045	0	0	0
chr6q13	0	0	0	0	-0.2136	0	-0.3398	-0.1117	0	0	0.0403	0.0044	0	0	0.0502	0	0	0.0849	0	0.0973	0	0.0956	-0.0129	0.3589	0	0.0009	0	0.0249	-0.0275	0	0	0.1106	0.0847	0.3925	0	0	0	0.0358	0	0.1815	0	-0.2518	0.096	0	0.3946	0.0083	0	0	0
chr7p13	0	0	0	0	-0.0384	0	0.2361	0.1663	0	0	0.0353	0.2521	0.3766	0	0.0467	0.3875	0	0.3209	0	0.0934	0	0.1127	0.2914	0.1729	0	0.0465	0	0.0274	-0.0081	0	0	0.8398	0.0829	0	0	0	0	0.4103	0	0.2744	0.4131	0.2559	0.1099	0	-0.0545	0.007	0.4197	0	0.4229
chr17q22	0	0.8092	0.6273	0.4565	0.519	0.4276	0.6409	0.3466	0.4311	0.4807	0.511	0.234	0	0.5127	-0.7663	0	0.708	0.3354	0.4965	1.0977	0	0.1274	0.2877	0.691	0.6966	0.445	0.6156	0.4171	-0.0195	0	0	0.559	0.793	0.3907	0.5115	0	0	-0.8417	0	0.1774	1.4376	0.1896	-0.5047	0	0.3918	0.0364	0	1.0111	0.538
chr14q13	0	0	0	0	0.0084	0	-0.3395	0.1641	0	0	-0.1197	0.0025	0	0	0.0498	0	0	-0.2899	0	0.088	0	-0.4872	-0.3149	-0.4146	-0.6131	-0.0008	-0.911	0.2484	-0.0136	0	0	-0.0034	-0.2831	0	0	0	0	0.0542	0	-0.3632	0	-0.2573	0.105	0	-0.7995	0.001	0	0	0
chr14q31	0	0	0	0	0.0084	0	-0.3395	0.1641	0	0	-0.1197	0.0025	0	0	0.0498	-0.6671	0	-0.2899	0	0.088	0	-0.224	-0.3149	-0.4146	-0.6131	-0.0008	-0.911	-0.2066	-0.0136	0	0	-0.0109	-0.2831	0	0	0	0	0.0542	0	-0.3545	0	-0.2573	0.1701	0	-0.7995	0.0019	0	0.5822	0
chr9p11	0	0	0	0	0.0924	0	0.3477	-0.4188	0	0	0.0354	0.0074	0	0	-0.3015	0	0	-0.2875	0	0.1032	0	0.1012	0.0567	-0.4462	0	0.0005	0	0.0261	-0.0095	0	0	-0.038	0.0829	0	0	0	0	-0.0733	0	-0.694	0	-0.2567	-0.417	0	-0.7838	-0.0002	0	0	0
chrxp21	0	0	0	0	-1.0225	-0.9187	-0.1772	-0.6062	0	0	0.0401	-0.3777	-0.1973	0	-0.8933	0	0	-0.2846	0	-0.199	0	-0.9538	-1.1466	-0.6515	0	-0.8517	-0.9981	-0.8179	0.0669	0	0	-1.7683	-0.8173	-0.7006	-0.0088	-0.9633	0.0427	-0.821	0	-0.3747	-1.0594	-0.885	-0.4652	1.0653	0.8879	-0.5748	0	-0.1624	0
chr15q14	0	0	0	0	-0.0406	0	-0.6294	0.1648	0	0	-0.115	0.0026	0	0	0.0489	0	0	-0.3287	0	0.0949	0	0.1016	-0.0296	0.1732	0	-0.0004	0	0.0261	-0.0092	0	0	0.1009	-0.3003	0	0	0	0	-0.194	0	-0.0594	0	-0.2562	-0.5824	0	-0.079	0.0011	0	0	0
chr18q22	0	0	0	0	-0.0062	0	0.233	0.1638	0	0	0.0426	0.0042	0	0	0.0459	0	0	0.3222	0	0.1244	0	0.1458	-0.0019	0.2789	0	0.0089	0	0.2477	-0.0021	0	0.3916	-0.6394	0.3241	0	0	0	0	0.4022	0	0.1776	0	0.2457	0.1284	0	0.1715	0.0124	0	0	0
chr10p15	0	0	0	0.4542	0.0795	0	-0.5718	-0.4106	0	-0.9573	0.0394	0.0033	0	0	-0.2263	0	0	-0.3157	0	0.0948	0	0.1023	0.0038	-0.4491	0	-0.0004	0	0.0258	-0.0066	0	0	-0.1532	-0.2955	0	0	0	0	-0.188	0	-0.1385	0	-0.2844	-0.874	-0.8299	-0.1802	0.1771	0	0	0
chr4q35	0	0	0	0	0.2396	0	0.2322	0.1693	0	0	-0.1314	0.0017	0	0	0.0462	0	0	0.0976	0	-0.813	0	-0.4624	-0.0014	-0.3395	0	-0.0005	0	0.0261	-0.0069	0	0	0.1003	0.0855	0	0	0	0	0.2723	0	-0.0592	0	0.1413	0.3306	-0.8305	-0.048	0.002	0	0	-0.8289
chr2p14	0	0	0	0	-0.0401	0	0.7979	0.1657	0	0	0.1056	0.0025	0.3584	0	0.3571	0	0	0.332	0	0.0939	0	0.0977	0.3827	0.1724	0	-0.0002	0	0.0245	-0.0063	0	0	0.272	0.002	0	0	0	0	0.0434	0	0.1519	0	0.5595	-0.3947	0	-0.2109	-0.0025	0	0	0
chr2p12	0	0	0	0	-0.0353	0	0.8185	0.1657	0	0	-0.0911	0.0025	0.3584	0	0.2441	0	0	0.332	0	0.0939	0	0.0977	0.3827	0.1724	0	-0.0002	0	0.0245	-0.0063	0	0	0.1028	0.002	0	0	0	0	0.0434	0	0.1519	0	0.5595	-0.3667	0	-0.4906	0.0205	0	0	0
chr12p11	0	0	0	0	0.0546	0	0.234	0.1679	0	0	0.0369	0.0069	0	0	-0.0042	0	0.4046	-0.0972	0	0.0959	0	0.097	-0.0145	0.1669	0	0.0479	0	0.023	-0.0355	0	0	-0.0655	0.4247	0	0	0	0	0.0334	0	-0.0413	0.4047	0.1414	0.3279	0	0.3941	0.103	0	0	0
chr4q21	0	0	0	0	0.0839	0	0.233	0.1665	0	0	-0.1269	0.0017	0	0	0.0464	0	0	0.0979	0	-1.4833	0	-0.4639	-0.0078	-0.3406	0	-0.0005	0	0.0262	-0.0071	0	0	0.1006	0.0858	0	0	0	0	-0.0445	0	-0.0558	0	0.1417	0.0927	0	-0.0482	-0.0269	0	0	0
chr2q36	-0.8219	0	0	0	-0.0339	0	0.8202	0.1657	0	0	-0.0911	0.0025	0.3584	0	0.0641	0	0	0.332	0	0.0939	0	0.0977	0.3827	0.1753	0	-0.0002	0	0.0245	-0.0063	0	0	-0.0742	0.002	0	0	0	0	0.0434	0	0.1501	0	0.5622	-0.3971	0	0.471	0.0012	0	0	0
chr9p13	0	0	0	0	0.0924	-0.5358	0.3477	-0.4188	0	0	0.0399	0.0074	0	0	-0.3015	0	0	-0.2875	0	0.1032	0	0.1012	0.0604	-0.4462	0	0.0005	0	0.0261	-0.0095	0	0	-0.038	0.0829	0	0	0	0	-0.0733	0	-0.6722	0	-0.2567	-0.417	0	-0.7838	-0.0002	0	0	0
chr6q14	0	0	0	0	-0.2136	0	-0.3359	-0.1117	0	0	0.0403	0.0044	0	0	0.0502	0	0	0.0849	0	-0.5169	0	0.0956	-0.0129	0.3589	0	0.0009	0	0.0249	-0.0275	0	0	0.1106	0.0847	0.3925	0	0	0	0.0358	0	0.1815	-0.7093	-0.2518	0.096	0	0.3946	0.0136	-0.0139	0	0
chr2p25	0.4371	0	0.0084	0	-0.0401	0	0.8236	0.163	0	0	0.5664	0.0025	0.3611	0	0.1831	0	0	0.3314	0	0.0937	0	0.39	0.3737	0.1721	0	0.2285	0	0.0244	0.3936	0	0	0.4787	-0.2333	0	-0.2335	0	0	0.0433	0	0.1592	0.3963	0.5617	0.5308	0	-0.2118	-0.0053	0	0	0
chr7q32	0.4215	0.6434	0	0	-0.0387	0	0.2361	0.1663	0	0	0.0368	0.2521	0.3766	0	0.1886	0.3875	0.8315	0.3209	0	0.4085	0	0.1127	0.2914	0.1729	0	0.0465	0	0.2611	-0.0081	0	0	0.2956	0.0829	0	0	0	0	0.4103	0	0.2744	0.4131	0.2559	0.1099	0	-0.0545	0.185	1.0545	0	0.7106
chr7p11	0	0	0	0	-0.0384	0	0.2361	0.1663	0	0	0.0353	0.2521	0.3766	0	0.0467	0.3875	0	0.3209	0	0.0972	0	0.1127	0.2914	0.1729	0	0.0465	0	0.0274	-0.0081	0	0	0.8398	0.0829	0	0	0	0	0.4103	0	0.2744	0.4131	0.2559	0.1099	0	-0.0545	0.007	0.4197	0	0.4229
chr4p14	0	0	0	0	-0.0275	0	0.233	0.1665	0	0	-0.1269	0.0017	0	0	0.0464	0	-0.7752	0.0979	0	-0.7217	0	-0.4639	-0.0078	-0.3406	0	-0.0005	0	0.026	-0.0071	0	0	0.1006	0.0858	0	0	0	0	-0.1938	0	-0.0558	0	0.1417	0.0927	0	-0.0482	-0.0052	-0.6909	0	-0.4351
chr19q12	0	0	0	0	0	0	0.0344	0	0	0	0	0	0	0	0	0	0	0	0	0	0	0	0	0	0	0.01	0	0	-0.0271	0	0	0	0	0	0	0	0	0	0	0	0	0	0	0	0	0	0	0	0
chr7q21	0.4215	0.2397	0	0	-0.0384	0	0.2361	0.1663	0	0	0.0399	0.2521	0.3766	0	0.1611	0.3875	0.5523	0.3209	0	0.4085	0	0.1127	0.2914	0.1729	0	0.0465	0	0.0274	-0.0081	0	0	0.2956	0.0829	0	0	0	0	0.4103	0	0.2744	0.4131	0.2559	0.1099	0	-0.0545	0.1212	1.0446	0	0.7106
chr4p12	0	0	0	0	0.0839	0	0.233	0.1665	0	0	-0.1269	0.0017	0	0	0.0464	0	-0.6575	0.0979	0	-0.7217	0	-0.4639	-0.0078	-0.3406	0	-0.0005	0	0.026	-0.0071	0	0	0.1006	0.0858	0	0	0	0	-0.1938	0	-0.0558	0	0.1417	0.0927	0	-0.0482	0.003	0	0	0
chr18p11	0	0	0	0	-0.0376	0	0.2322	0.9366	0	0	0.0337	0.0042	0	0	0.0458	0	0	0.3211	0	0.1239	0	0.1511	-0.0019	0.2779	0	0.0089	0	0.0242	-0.0021	0	0.3902	-0.6371	0.323	0	0	0	0	0.4008	0	0.1737	0	0.2467	0.1279	-0.7176	0.1709	0.0123	0	0	0.4175
chr14q21	0	0	0	0	0.0084	0	-0.3395	0.1641	0	0	-0.1197	0.0025	0	0	0.0498	0	0	-0.2899	0	0.088	0	-0.4872	-0.3149	-0.4146	-0.6131	-0.0008	-0.911	0.2484	-0.0136	0	0	-0.0034	-0.2831	0	0	0	0	0.0542	0	-0.3632	0	-0.2573	0.105	0	-0.7995	0.001	0	0	0
chr3q29	0	0	0	0	0	0	0	0	0	0	0	0	0	0	0	0	0	0	0	0	0	0	-0.0006	0	0	0.0543	0	0	-0.0074	0	0	0	0	0	0	0	0	0	0	0	0	0	0	0	0	0	0	0	0
chr6p25	0.416	0	0	0	-0.2245	0	-0.3345	-0.11	0	0	0.0397	0.0043	0	0	0.0494	0	0	0.0836	0	0.1011	0	0.0941	-0.0127	0.3533	0	0.2318	0	0.0245	-0.0269	0	0	0.1089	0.0833	0.3864	0	0	0	0.0352	0	0.1787	0	0.4903	0.1091	0	0.3828	0.0605	0	0.5806	0
chr3q13	0	0	0	0	0	0	-0.6642	-0.1411	0	0	-0.5352	0	0	0	0	0	0	0	0.0155	0	0	0	-0.0129	0	0	0.0564	0	-0.0799	-0.0077	0	0	0	-0.1531	0	0	0	0	-0.1944	0	-0.0531	0	0	-0.0168	0	0.3208	0.0094	0	0	0.0136
chr4q13	0	0	0	0	0.0839	0	0.233	0.1665	0	0	-0.1269	0.0017	0	0	0.0464	0	0	0.0979	0	-1.4833	0	-0.4639	-0.0078	-0.3406	0	-0.0005	0	0.0261	-0.0071	0	-0.0019	0.1006	0.0858	0	0	0	0	-0.1938	0	-0.0558	0	0.1417	0.0927	0	-0.0482	-0.0007	0	0	0
chr8q11	0	0	0	0	0.0105	0	0.2361	0.1673	0	0	-0.1146	0.0044	0	0	0.05	0	0	-0.29	0	0.0946	0	0.0993	-0.0139	-0.1371	0	0.0008	0	0.0244	-0.0064	0	0	0.2442	0.084	0	0	0	0	0.0655	0	-0.062	0	-0.1563	0.3215	-0.7036	-0.0596	-0.003	0	0	0
chr6q22	0	0	0	0	-0.2136	0	-0.3374	-0.1117	0	0	0.0403	0.0044	0	0	0.0502	0	0	0.0849	0	-0.7315	0	0.0956	-0.0129	0.3589	0	0.0009	0	0.0249	-0.0275	0	0	0.1106	0.0847	0.3925	0	0	0	0.0358	0	0.1815	0	-0.2518	0.0982	0	0.3946	0.003	0	0	0
chr13q31	0.6638	0	0	0	-0.0403	0	0.2339	-0.0998	0	0	0.04	0.0035	0	0	-0.3135	0	0	0.085	0	0.0899	0	0.0976	-0.0062	0.3751	0	0.2364	0	0.025	0.0071	0	0	0.3029	0.0838	0	0	0	0	-0.1916	0	0.2711	0	0.1496	0.3283	0	-0.0463	0.1592	0	0	0
chr9q13	0	0	0	0	0.0924	0	0.3477	-0.4188	0	0	0.0354	0.0074	0	0	-0.3015	0	0	-0.2875	0	0.1032	0	0.1012	0.0567	-0.4462	0	0.0005	0	0.0261	-0.0095	0	0	-0.038	0.0829	0	0	0	0	-0.0733	0	-0.694	0	-0.2567	-0.417	0	-0.7838	-0.0002	0	0	0
chr12q22	0.651	0	0	0.4732	0.1887	0	0.234	0.1658	0	0	0.0354	0.0069	0	0.5081	-0.0775	0	0.4046	-0.0972	0	0.0959	0	0.1065	-0.0145	0.1669	0	0.0479	0	0.023	-0.0355	0	0	-0.0028	0.4247	0	0	0	0	0.0303	0	-0.063	0.4047	0.1414	0.3279	0	0.3923	0.1045	0.4145	0	0
chr13q32	0.6638	0	0	0	-0.041	0	0.2339	-0.0998	0	0	0.043	0.0035	0	0	-0.3135	0	0	0.085	0	0.0899	0	0.0976	-0.0062	0.3751	0	0.2364	0	0.025	0.0071	0	0	0.3029	0.0838	0	0	0	0	-0.1916	0	0.2668	0	0.1496	0.3283	0	-0.0463	0.1592	0	0	0
chr2q34	-0.8219	0	0	0	-0.0339	0	0.8202	0.1657	0	0	-0.0911	0.0025	0.3584	0	0.0641	0	0	0.332	0	0.0939	0	0.0977	0.3827	0.1753	0	-0.0002	0	0.0245	-0.0063	0	0	-0.0681	0.002	0	0	0	0	0.0434	0	0.1501	0	0.5622	-0.394	0	0.3877	0.0127	0	0	0
chr5q34	0	0	0	0	0.0837	0	-0.3358	-0.1391	0	0	0.1156	0.0025	0	0	0.0484	0	0	0.0924	0	0.0926	0	-0.4738	0.005	-0.0115	0	-0.0012	0	0.0243	-0.006	0	0	0.1343	-0.155	0.4033	0	0	0	0.2081	0	0.1881	0	-0.4206	-0.4297	0	-0.0553	-0.2979	0	0	0
chr3q28	0	0	0	0	0	0	0	0	0	0	0	0	0	0	0	0	0	0	0	0	0	0	-0.0129	0	0	0.0564	0	0	-0.0077	0	0	0	0	0	0	0	0	0	0	0	0	0	0	0	0	0	0	0	0
chr11p14	0	0	0	0	-0.0271	0	-0.3411	0.1798	0	0	-0.5479	0.0043	0	0	0.0519	0	0	-0.3181	0	0.0941	0	-0.4835	-0.3143	0.3506	0	0.2367	0	0.2285	-0.0007	0	0	-0.9986	-0.1542	0	0	0	0	0.0376	0	-0.367	0.2843	-0.0585	0.1077	0	-0.7705	-0.0019	0	0.5813	0
chr5p12	0	0	0	0	0.0837	0	-0.3358	-0.1391	0	0	0.1175	0.0025	0	0	0.0484	0	0	0.0924	0	0.0926	0	-0.4549	0.005	-0.481	0	-0.0012	0	0.0243	-0.006	0	0	0.121	-0.155	0.4033	0	0	0	-0.3224	0	0.1827	0	-0.4206	-0.8528	0	-0.0553	0.0002	0	0	0
chr8p22	0	0	0	0	0.0105	0	0.2361	0.1673	0	0	-0.1146	0.0044	0	0	0.05	0	0	-0.29	0	0.0954	0	0.0993	-0.0139	-0.1371	0	0.0008	0	0.0244	-0.0064	0	0	0.2577	0.0858	0	0	0	0	0.0655	0	-0.0773	0	-0.1428	0.0113	0.0095	-0.0575	0.0167	0	-0.9468	0
chr4p13	0	0	0	0	0.0137	0	0.233	0.1665	0	0	-0.1269	0.0017	0	0	0.0464	0	-0.7752	0.0979	0	-0.7217	0	-0.4639	-0.0078	-0.3406	0	-0.0005	0	0.026	-0.0071	0	0	0.1006	0.0858	0	0	0	0	-0.1938	0	-0.0558	0	0.1417	0.0927	0	-0.0482	-0.0491	-0.0032	0	0
chr3p12	0	0	0	0	0	0	-0.6642	-0.1411	0	0	-0.5111	0	0	0	0	0	0	0	0	0	0	0	-0.0129	0	0	0.0564	0	0.0258	-0.0077	0	0	-0.0698	-0.1531	0	0	0	0	-0.1929	0	-0.0455	0	-0.2464	0.0927	-0.8352	-0.0952	0.0639	0	0	0
chr11p13	0	0	0	0	-0.0271	0	-0.3411	0.1798	0	0	-0.5479	0.0043	0	0	0.0519	0	0	-0.3279	0	0.0942	0	-0.4835	-0.3143	0.3506	0	0.2367	0	0.2285	-0.0007	0	0	-0.9986	-0.1542	0	0	0	0	0.0376	0	-0.3698	0.2843	-0.0585	0.1077	0	-0.7705	-0.0004	0	0.5813	0
chr13q33	0.6638	0	0	0	-0.041	0	0.2339	-0.0998	0	0	0.0404	0.0035	0	0	-0.3135	0	0	0.085	0	0.0899	0	0.0976	-0.0062	0.3751	0	0.2364	0	0.025	0.0071	0	0	0.3029	0.0838	0	0	0	0	-0.1916	0	0.2668	0	0.1496	0.3283	0	-0.0463	0.0863	0	0	0
chr17q24	0	0.8092	0.6273	0.4565	0.519	0.4276	0.6409	0.3466	0.4311	0.4807	0.511	0.234	0	0.5127	0.2407	0	0.708	0.3354	0.4965	0.8564	0	0.1274	0.2877	0.691	0.6966	0.445	0.6156	0.4171	0.4992	0	0	0.559	0.793	0.3907	0.5115	0	0	-0.8552	0	0.1774	1.4376	0.1896	0.3229	0	0.3918	0.0364	0	1.0111	0.538
chr13q34	0.5209	0	0	0	-0.0322	0	0.1836	-0.0783	0	0	0.0296	0.0027	0	0	-0.246	0	0	0.0667	0	0.0705	0	0.0766	-0.0049	0.2943	0	0.2332	0	0.0196	0.007	0	0	0.2377	0.0658	0	0	0	0	-0.1503	0	0.2094	0	0.1174	0.2576	0	-0.0363	0.0014	0	0	0
chr3q11	0	0	0	0	0	0	-0.6642	-0.1411	0	0	-0.55	0	0	0	0	0	0	0	0	0	0	0	-0.0129	0	0	0.0564	0	0.0258	-0.0077	0	0	-0.095	-0.1531	0	0	0	0	-0.1944	0	-0.0531	0	0	0.0981	0	0.3208	0.0083	0	0	0
chr1p13	0	0	0	0	-0.0201	0	-0.6307	0.1648	0	0	-0.109	0.0045	0	-0.2543	0.0499	0	0	0.088	0	0.0934	0	-0.4806	-0.021	0.2245	0	0.0059	-0.4783	0.0263	-0.0135	0	0	-0.0753	0.0841	0	0	0	-0.4202	0.0343	0	-0.0581	0.3559	0.1834	0.3307	0	-0.0715	-0.0002	0	0	0
chr12p12	0	0	0	0	0.0534	0	0.234	0.1679	0	0	0.0369	0.0069	0	0	0.2603	0	0.4046	-0.0972	0	0.0959	0	0.097	-0.0145	0.1669	0	0.0479	0	0.023	-0.0355	0	0	-0.0127	0.4247	0	0	0	0	0.0334	0	-0.0441	0.4047	0.1414	0.3279	0	0.3941	0.103	0	0	0
chr1q43	0	0	0	0	-0.0107	0	-0.7662	0.1648	0	0	-0.4812	0.0045	0	0	0.0499	0	0.3706	0.0795	0.5087	-0.6296	0	-0.4823	-0.0153	0.2245	0	0.0059	0.6272	0.0251	-0.0135	0	0	-0.0687	0.0841	-0.8112	0	0	0	0.0343	0	-0.0541	0.3559	0.187	0.5682	0.5888	-0.0715	-0.0039	0	0	-0.8362
chr5q12	0	0	0	0	0.0837	0	-0.3358	-0.1391	0	0	0.1175	0.0025	0	0	0.0484	0	0	0.0924	0	0.0926	0	-0.4549	0.005	-0.481	-0.6241	-0.0012	0	0.0243	-0.006	0	0	0.121	-0.155	0.4033	0	0	0	-0.3224	0	0.2152	0	-0.4206	-0.4328	0	-0.0553	0.0002	-0.6701	0	0
chr12q12	0	0	0	0	0.0546	0	0.234	0.1679	0	0	0.0369	0.0069	0	0	-0.0775	0	0.4046	-0.0972	0	0.0959	0	0.097	-0.0145	0.1669	0	0.0479	0	0.023	-0.0355	0	0	-0.0028	0.4247	0	0	0	0	0.0334	0	-0.0812	0.4047	0.1414	0.3279	0	0.3941	0.103	0	0	0
chr3q12	0	0	0	0	0	0	-0.6642	-0.1411	0	0	-0.55	0	0	0	0	0	0	0	0	0	0	0	-0.0129	0	0	0.0564	0	0.0258	-0.0077	0	0	0	-0.1531	0	0	0	0	-0.1944	0	-0.0531	0	0	-0.0344	0	0.3208	0.0083	0	0	0
chrxq12	0	0	0	0	-1.0225	-0.9187	-0.1772	-0.6062	0	0	0.0757	-0.3777	-0.1973	0	-0.8933	0	0	-0.2846	0	-0.7188	0	-0.9538	-1.1466	-0.6515	0	-0.8517	-0.9981	-0.8179	0.0669	0	0	-1.7683	-0.8173	-0.7006	-0.0088	-0.9633	0.0427	-0.821	0	-0.3747	-1.0594	-0.885	-0.4652	1.0653	0.8879	-0.5748	0	-0.2114	0
chr6q16	0	0	0	0	-0.2136	0	-0.3374	-0.1117	0	0	0.0403	0.0044	0	0	0.0502	0	0	0.0849	0	-0.7315	0	0.0956	-0.0129	0.3589	0	0.0009	0	0.0249	-0.0275	0	0	0.1106	0.0847	0.3925	0	0	0	0.0358	0	0.1815	-0.6266	-0.2518	0.114	0	0.3946	0.003	0	0	0
chr7p21	0	0	0	0	-0.0384	0	0.2361	0.1663	0	0	0.0441	0.2521	0.3766	0	0.0467	0.3875	0	0.3209	0	0.0989	0	0.1127	0.2914	0.1729	0	0.0465	0	0.0701	-0.0081	0	0	0.8918	0.0829	0	0	0	0	0.4103	0	0.2744	0.4131	0.3023	0.1099	0.0061	-0.0545	0.007	0.4197	0	0.4229
chr8q23	0	0	0	0	0.0105	0	0.2361	0.1673	0	0	-0.1146	0.0044	0	0	0.05	0	0	-0.2893	0	-0.7766	0	0.0993	-0.0139	-0.1371	0	0.0008	0	0.0238	-0.0064	0	0	0.2699	0.084	0	0	0	0	0.0655	0	-0.0661	0	-0.1563	0.3349	-0.8433	-0.0596	-0.003	0	0	0
chr2q21	0	0	0	0	-0.0374	0	0.8188	0.1657	0	0	-0.0911	0.0025	0.3584	0	0.1815	0	0	0.332	0	0.0939	0	0.0977	0.3827	0.1724	0	-0.0002	0	0.0245	-0.0063	0	0	-0.0543	0.002	0	0	0	0	0.0434	0	0.1501	0	0.5624	-0.38	0	-0.0617	0.0016	0	0	-0.8417
chr16q12	0	0	0	0	0.0193	0	-0.7528	-0.418	0	0	0.0361	0.0055	0	0	0.0532	0	0	-0.2877	0	0.1037	0	0.1041	-0.3149	0.2185	0	0.0556	0	0.0249	-0.0052	0	0	0.0952	0.0866	0	0	0	0	0.0389	0	-0.05	0	0.1485	-0.4584	0	-0.082	0.0146	0	-0.8872	0
chr6q12	0	0	0	0	-0.2136	0	-0.3398	-0.1117	0	0	0.0403	0.0044	0	0	0.0502	0	0	0.0849	0	0.0973	0	0.0956	-0.0129	0.3589	0	0.0009	0	0.0249	-0.0275	0	0	0.1106	0.0847	0.3925	0	0	0	0.0358	0	0.1815	0	-0.2518	0.1306	0.0058	0.3946	0.0083	0	0	0
chr9q22	0	0	0	0	0.0924	0	0.3477	-0.4188	0	0	0.0357	0.0074	0	0	-0.3015	0	0	-0.2875	0	0.1032	0	0.1012	0.012	-0.4462	0	0.0005	0	0.0261	-0.0095	0	0	-0.0483	0.2194	0	0	0	0	-0.0733	0	-0.4008	0	-0.2567	-0.417	0	-0.7838	-0.0002	0	0	0
chr15q23	0	0	0	0	-0.0406	0	-0.6294	0.1648	0	0	-0.115	0.0026	0	0	0.0489	0	0	-0.3287	0	0.0949	0	0.1016	-0.0296	0.1732	0	-0.0004	0	0.0261	-0.0092	0	0	0.1009	-0.3003	0	0	0	0	-0.194	0	-0.0579	0	-0.2562	-0.5824	0	-0.079	-0.0053	0	0	-0.7462
chr11q24	0	0	0	0	-0.2294	0.4329	-0.3411	0.1798	0	0	-1.4054	0.0043	0	0	0.0519	-0.6658	-0.7682	-0.3279	0	-0.7222	0	-0.4835	-0.3143	-0.5689	-0.6079	-0.4452	0	-0.485	-0.0007	0	0	-1.4741	-0.1542	0	0	0	0	-0.6778	0	-0.362	0	-0.0563	-0.8643	0	-0.7705	-0.3091	-0.6901	-0.9643	-0.8355
chr16q13	0	0	0	0	0.0193	0	-0.7576	-0.418	0	0	0.0361	0.0055	0	0	0.0532	0	0	-0.2877	0	0.1037	0	0.1041	-0.3149	0.2185	0	0.0556	0	0.0249	-0.0052	0	0	0.2577	0.0866	0	0	0	0	0.0389	0	-0.0601	0	0.1485	-0.4584	0	-0.082	0.0146	0	-0.976	0
chr7p12	0	0	0	0	-0.0384	0	0.2361	0.1663	0	0	0.0353	0.2521	0.3766	0	0.0467	0.3875	0	0.3209	0	0.0972	0	0.1127	0.2914	0.1729	0	0.0465	0	0.0274	-0.0081	0	0	0.8398	0.0829	0	0	0	0	0.4103	0	0.2744	0.4131	0.2559	0.1099	0	-0.0545	0.007	0.4197	0	0.4229
chr14q22	0	0	0	0	0.0084	0	-0.3395	0.1641	0	0	-0.1197	0.0025	0	0	0.0498	0	0	-0.2899	0	0.088	0	-0.4872	-0.3149	-0.4146	-0.6131	-0.0008	-0.911	0.241	-0.0136	0	0	-0.0034	-0.2831	0	0	0	0	0.0542	0	-0.3632	0	-0.2573	0.105	0	-0.7995	0.001	0	0	0
chr11q25	0	0	0	0	-0.1988	0.3752	-0.2956	0.1558	0	0	-1.218	0.0037	0	0	0.045	-0.577	-0.6658	-0.2841	0	-0.5435	0	-0.419	-0.2724	-0.493	-0.5268	-0.4382	0	-0.4203	-0.0006	0	0	-1.2775	-0.1336	0	0	0	0	-0.5874	0	-0.3137	0	-0.0488	-0.749	0	-0.6678	-0.2679	-0.5981	-0.8357	-0.7241
chrxq27	0	0	0	0	-1.0225	-0.9187	-0.1772	-0.6062	0	0	0.0322	-0.3777	-0.1973	0	-0.8933	0	0	-0.2846	0	-0.7188	0	-0.9538	-1.1466	-0.6515	0	-0.8517	-0.9981	-0.8179	0.0669	0	0	-1.7683	-0.8173	-0.7006	-0.0088	-0.9633	0.0427	-0.821	0	-0.3767	-1.0311	-0.885	-0.4444	1.0653	0.8879	-0.5578	0	-0.1972	0
chr3p24	0	-0.0007	0	0	0	0	-0.6642	-0.1411	0	0	-0.524	-0.3942	0	0	-0.4604	-0.6642	-0.7679	0.085	0	-0.2492	0	0	-0.0129	0	0	0.2033	-0.0348	-0.471	-0.0077	0	0	-0.4952	-0.1531	0	0	0	0	-0.194	0	-0.0598	0	-0.2464	0.1052	-0.8352	-0.0952	-0.003	0	-0.9611	-0.8352
chr8p12	0	0	0	0	0.0105	0	0.2361	0.1673	0	0	-0.1146	0.0044	0	0	0.05	0	0	-0.29	0	0.0946	0	0.0993	-0.0139	-0.1371	0	0.0008	0	0.0244	-0.0064	0	0	0.2577	0.0858	0	0	0	0	0.0655	0	-0.0732	0	-0.1563	0.288	0	-0.0596	-0.003	0	0	0
chr11p12	0	0	0	0	-0.0158	0	-0.3411	0.1798	0	0	-0.5479	0.0043	0	0	0.0519	0	0	-0.3279	0	0.0942	0	-0.4835	-0.3143	0.3506	0	0.2367	0	0.2285	-0.0007	0	0	-0.9986	-0.1542	0	0	0	0	0.0376	0	-0.3698	0.2843	-0.0585	0.1077	0	-0.7705	-0.0004	0	0.5813	0
chr4q22	0	0	0	0	0.158	0	0.233	0.1665	0	0	-0.1269	0.0017	0	0	0.0464	0	0	0.0979	0	-1.4833	0	-0.4639	-0.0078	-0.3406	0	-0.0005	0	0.0262	-0.0071	0	0	0.1006	0.0858	0	0	0	0	0.2732	0	-0.0558	0	0.1417	0.0927	0.0232	-0.0482	0.0009	0	0	0
chr1p21	0	0	0	0	-0.0363	0	-0.6131	0.1648	0	0	-0.0983	0.0045	0	-0.9636	-0.1255	0	0	0.088	0	0.0934	0	-0.4806	-0.021	0.2245	0	0.0059	-0.9272	0.0263	-0.0135	0	0	-0.0753	0.0841	-0.2894	0	0	-0.7532	0.0343	0	-0.0581	0.3559	0.1841	0.6729	-0.6355	-0.0715	-0.0161	0	0	0
chr11q14	0	0	0	0	-0.2136	0.4329	-0.3411	0.1798	0	0	-1.0538	0.0043	0	0	0.0519	-0.6658	-0.7682	-0.3279	0	-0.7222	0	-0.4835	-0.3143	-0.1533	-0.6079	-0.4452	0	-0.485	-0.0007	0	0	-1.0881	-0.1542	0	0	0	0	-0.3054	0	-0.3698	0	-0.0609	-0.8643	0	-0.7705	-0.3053	-0.6901	-0.9643	-0.8355
chr9q31	0	0	0	0	0.0924	0	0.3477	-0.4188	0	0	0.0356	0.0074	0	0	-0.3015	0	0	-0.2875	0	0.1032	0	0.1012	0.012	-0.4462	0	0.0005	0	0.0261	-0.0095	0	0	-0.0491	0.2194	0	0	0	0	-0.0733	0	-0.3985	0	-0.2567	-0.2696	0	-0.7838	-0.0041	0	0	0
chr15q25	0	0	0	0	-0.0406	0	-0.6294	0.1648	0	0	-0.115	0.0026	0	0	0.0489	0	0	-0.3287	0	0.0949	0	0.1016	-0.0296	0.1732	0	0.4075	0	0.0261	-0.0092	0	0	0.1009	-0.3003	0	0	0	0	-0.194	0	-0.0579	0	-0.2562	-0.5824	0	-0.079	-0.0777	0	0	-0.5921
chr2p22	0.4331	0	0	0	-0.0401	0	0.8204	0.1657	0	0	0.5674	0.0025	0.3584	0	0.1919	0	0	0.332	0	0.0939	0	0.2332	0.3744	0.1724	0	0.2291	0.1813	0.0245	-0.0063	0	0	0.2549	-0.4338	0	0	0	0	0.0434	0	0.1498	0.397	0.5595	0.3776	0	-0.1097	-0.0053	0	0	0
chr2p21	0	0	0	0	-0.0401	0	0.8204	0.1657	0	0	0.5674	0.0025	0.3584	0	0.1919	0	0	0.332	0	0.0939	0	0.2332	0.3744	0.1724	0	0.0193	0	0.0245	-0.0063	0	0	0.2549	-0.1764	0	0	0	0	0.0434	0	0.1498	0.3241	0.5595	0.5076	0	0.1896	-0.0053	0	0	0
chr11q11	0	0	0	0	-0.0197	0	-0.3411	0.1798	0	0	-0.3637	0.0043	0	0	0.0519	0	0	-0.3279	0	0.0942	0	-0.4835	-0.3143	0.3506	0	0.2367	0	0.2285	-0.0007	0	0	-0.9986	-0.1542	0	0	0	0	0.0376	0	-0.3698	0.2843	-0.0585	0.1077	0	-0.7705	-0.0068	0	0.5813	0
chr1p12	0	0	0	0	-0.0107	0	-0.764	0.1648	0	0	-0.133	0.0045	0	0	0.0499	0	0.0386	0.088	0	0.0934	0	-0.4806	-0.021	0.2245	0	0.0059	0	0.0263	-0.0135	0	0	-0.0753	0.0841	0	0	0	0	0.0343	0	-0.0581	0.3559	0.187	0.3945	0.0939	-0.0715	-0.0002	0	0	0
chr10p13	0	0	0	0.4615	0.0808	0	-0.5809	-0.4172	0	-0.9726	0.04	0.0034	0	0	0.5761	0	0	-0.3207	0	0.0963	0	0.104	0.0038	-0.4563	0	-0.0004	0	0.0262	-0.0067	0	0	-0.0738	-0.3003	0	0	0	0	-0.191	0	-0.1407	0	-0.2889	-0.888	-0.8431	-0.1831	0.149	0	0	0
chr1q24	0	0	0	0	-0.0107	0	-0.764	0.1648	0	0	-0.4776	0.0045	0	0	0.0499	0	0.3706	0.0922	0	0.0934	0	-0.4806	-0.021	0.2245	0	0.0059	0.6272	0.0263	-0.0135	0	0	-0.0753	0.0841	0.3295	0	0	0	0.0343	0	-0.0581	0.3559	0.187	0.5536	0.5888	-0.0715	-0.0002	0	0	0
chr1q12	0	0	0	0	-0.0107	0	-0.764	0.1648	0	0	-0.133	0.0045	0	0	0.0499	0	0.3706	0.088	0	0.0934	0	-0.4806	-0.021	0.2245	0	0.0059	0	0.0263	-0.0135	0	0	-0.0753	0.0841	0.3295	0	0	0	0.0343	0	-0.0581	0.3559	0.187	0.0908	0.5888	-0.0715	-0.0002	0	0	0
chr18q11	0	0	0	0	-0.0377	0	0.233	0.1638	0	0	0.0338	0.0042	0	0	0.0459	0	0	0.3222	0	0.1244	0	0.1516	-0.0019	0.2789	0	0.0089	0	0.0243	-0.0021	0	0.3916	-0.6394	0.3241	0	0	0	0	0.4022	0	0.1776	0	0.2476	0.1284	0	0.1715	0.0124	0	0	0.4189
chr3p23	0	0	0	0	0	0	-0.6642	-0.1411	0	0	-0.524	-0.3942	0	0	0	-0.6642	-0.7679	0.085	0	-0.2492	0	0	-0.0129	0	0	0.2063	0	-0.471	-0.0077	0	0	-0.4952	-0.1531	0	0	0	0	-0.194	0	-0.0598	0	-0.2464	0.1053	-0.8352	-0.0952	-0.003	0	-0.9611	-0.8352
chr2q13	0	0	0	0	-0.0374	0	0.8188	0.1657	0	0	-0.0911	0.0025	0.3584	0	0.0483	0	0	0.332	0	0.0939	0	0.0977	0.3827	0.1724	0	-0.0002	0	0.0245	-0.0063	0	0	-0.0802	0.002	0	0	0	0	0.0434	0	0.1519	0	0.5595	-0.38	0	0.3492	0.0016	0	0	0
chr2q23	0	0	0	0	-0.0339	0	0.7786	0.1657	0	0	-0.0911	0.0025	0.3584	0	0.1352	0	0	0.332	0	0.0939	0	0.0977	0.3827	0.1724	0	-0.0002	0	0.0245	-0.0063	0	0	-0.0543	0.002	0	0	0	0	0.0434	0	0.1501	0	0.5622	-0.364	0	-0.1353	0.0016	0	0	-0.8417
chr2q22	0	0	0	0	-0.0266	0	0.7769	0.1657	0	0	-0.0911	0.0025	0.3584	0	0.1472	0	0	0.332	0	0.0939	0	0.0977	0.3827	0.1724	0	-0.0002	0	0.0245	-0.0063	0	0	-0.0543	0.002	0	0	0	0	0.0434	0	0.1501	0	0.5585	-0.3671	0	-0.1371	0.0016	0	0	-0.8417
chr4q34	0	0	0	0	0.2403	0	0.233	0.1785	0	0	-0.1318	0.0017	0	0	0.0464	0	0	0.0979	0	-0.8156	0	-0.4639	-0.0014	-0.3406	0	-0.0005	0	0.0262	-0.0071	0	0	0.1006	0.0858	0	0	0	0	0.2732	0	-0.0594	0	0.1417	0.2566	-0.712	-0.0482	-0.0028	0	0	-0.8316
chr16q23	0	0	0	0	-0.0605	0	-0.7565	-0.418	0	0	0.0361	0.0055	0	0	0.0787	0	0	-0.2877	0	0.1037	0	0.1041	-0.3149	0.2185	0	0.0556	0	0.0249	-0.0052	0	0	0.2259	0.0866	0	0	0	0	0.0389	0	-0.0601	0	0.1485	-0.4584	0	-0.082	0.0912	0	0	0
chr4q23	0	0	0	0	0.2403	0	0.233	0.1665	0	0	-0.1269	0.0017	0	0	0.0464	0	0	0.0979	0	-1.4833	0	-0.4639	-0.0078	-0.3406	0	-0.0005	0	0.0262	-0.0071	0	0	0.1006	0.0858	0	0	0	0	0.2732	0	-0.0558	0	0.1417	0.0927	0.1086	-0.0482	0.0034	0	0	0
chr18q23	0	0	0	0	-0.0036	0	0.1412	0.0993	0	0	0.024	0.0026	0	0	0.0278	0	0	0.1952	0	0.0754	0	0.0884	-0.0012	0.169	0	0.0088	0	0.1501	-0.0021	0	0.2373	-0.3874	0.1964	0	0	0	0	0.2438	0	0.1076	0	0.1489	0.0778	0	0.1039	0.0075	0	-0.2116	0
chr17p12	0	0	0	0	0.0794	0	0.2388	-0.1673	0	0	-0.1303	0.0064	0	0	-0.5777	0	0	0.3354	0	0.1016	0	0.1274	0.2877	0.1754	0	0.0016	0	0.0324	-0.0195	0	0	0.9121	0.108	0	0	0	0	-0.3345	0	0.1774	0.0297	0.1896	-0.3701	0	0.3918	-0.006	0	0	0.538
chr4q11	0	0	0	0	0.0839	0	0.233	0.1665	0	0	-0.1269	0.0017	0	0	0.0464	0	0	0.0979	0	-1.4833	0	-0.4639	-0.0078	-0.3406	0	-0.0005	0	0.026	-0.0071	0	0	0.1006	0.0858	0	0	0	0	-0.1938	0	-0.0558	0	0.1417	0.0927	0	-0.0482	0.003	0	0	0
chr4q24	0	0	0	0	0.2403	0	0.233	0.1665	0	0	-0.1269	0.0017	0	0	0.0464	0	0	0.0979	0	-1.4833	0	-0.4639	-0.0078	-0.3406	0	-0.0005	0	0.0262	-0.0071	0	0	0.1006	0.0858	0	0	0	0	0.2732	0	-0.0558	0	0.1417	0.0927	0	-0.0482	0.0034	0	0	0
chr14q12	0	0	0	0	0.0084	0	-0.3395	0.1641	0	0	-0.1197	0.0025	0	0	0.0498	0	0	-0.2899	0	0.088	0	-0.4872	-0.3149	-0.4146	-0.6131	-0.0008	-0.911	0.2434	-0.0136	0	0	-0.0034	-0.2831	0	0	0	0	0.0542	0	-0.3632	0	-0.2573	0.105	0	-0.7995	0.001	0	0	0
chr6q15	0	0	0	0	-0.2136	0	-0.3374	-0.1117	0	0	0.0403	0.0044	0	0	0.0502	0	0	0.0849	0	-0.7315	0	0.0956	-0.0129	0.3589	0	0.0009	0	0.0249	-0.0275	0	0	0.1106	0.0847	0.3925	0	0	0	0.0358	0	0.1815	-0.7384	-0.2518	0.096	0	0.3946	0.0109	0	0	0
chr21q21	0	0	0	0	-0.0374	0	0.2389	-0.0703	0	0	0.0341	0.0038	0	0	0.0502	0	0	-0.2861	0	0.0929	0	0.0976	-0.3149	0.1852	0	-0.0005	0	0.0264	0.0007	0	0	-0.1669	0.0837	0	0	0	0	0.1241	0	-0.3825	0	-0.256	0.1055	0	-0.7458	-0.0063	0	0	0
chr3p26	0	0	0	0	0	0	-0.6613	-0.1405	0	0	-0.5217	-0.3925	0	0	-0.543	-0.6613	-0.7645	0.0846	0	-0.5683	0	0	-0.0128	0	0	0.1986	-0.9397	-0.4689	-0.0077	0	0	-0.493	-0.1524	0	0	0	0	-0.1932	0	-0.0421	0	-0.2454	0.0809	-0.8315	-0.0948	-0.003	-0.3853	-0.9568	-0.8315
chr2p15	0	0	0	0	-0.0401	0	0.8204	0.1657	0	0	0.5674	0.0025	0.3584	0	0.2701	0	0	0.332	0	0.0939	0	0.1313	0.3827	0.1724	0	-0.0002	0	0.0245	-0.0063	0	0	0.272	0.002	0	0	0	0	0.0434	0	0.1519	0	0.5595	-0.3947	0	-0.4577	-0.0025	0	0	0
chr5p14	0	0	0	0	0.0837	0.0256	-0.3358	-0.1391	0	0	0.1175	0.1771	0	0	0.0484	0	0	0.0924	0	0.0926	0	-0.4549	0.005	-0.481	0	-0.0012	0	0.0243	-0.006	0	0	0.1264	-0.155	0.4033	0	0	0	-0.3184	0	0.1827	0	-0.4206	-0.9069	0	-0.0553	0.0002	0	0	0
chr10p14	0	0	0	0.4615	0.0808	0	-0.5809	-0.4172	0	-0.9726	0.04	0.0034	0	0	0.5761	0	0	-0.3207	0	0.0963	0	0.104	0.0038	-0.4563	0	-0.0004	0	0.0262	-0.0067	0	0	-0.0738	-0.3003	0	0	0	0	-0.191	0	-0.1407	0	-0.2889	-0.888	-0.8431	-0.1831	0.149	0	0	0
chr12q	0.5038	0	0	0.2363	0.1043	0	0.2303	0.1143	0	0	0.038	0.0601	0	0.2613	-0.0762	0	0.3982	-0.0956	0	0.0944	0	0.1018	-0.0143	0.1642	0	0.0479	0.066	0.0226	-0.0355	0	0	0.0729	0.357	0	0	0	0	0.0309	0	-0.1121	0.3983	0.1392	0.3215	0	0.3865	0.0679	0.2626	-0.017	0
chr13q22	0.6638	0	0	0	-0.0399	0	0.2339	-0.0998	0	0	0.04	0.0035	0	0	-0.3135	0	0	0.085	0	0.0899	0	0.0976	-0.0062	0.3751	0	0.2364	0	0.025	0.0071	0	0	0.3029	0.0838	0	0	0	0	-0.1916	0	0.2744	0	0.1496	0.3283	0	-0.0463	0.1592	0	0	0
[truncated: 101 more columns]
