# Supplementary material for: Systematic computational identification of prognostic cytogenetic markers in neuroblastoma
Source: BMC Med Genomics. 2019 Dec 12;12:192. doi: 10.1186/s12920-019-0620-6 (PMC6909636; doi:10.1186/s12920-019-0620-6)
Supplement: Supplementary file 2 — Additional file 2: Table S2. A comprehensive list of chromosome bands with high frequency gain/loss events. [file 12920_2019_620_MOESM2_ESM.xlsx]

## Sheet: frequency_gain_loss
	TARGET.gain	TARGET.loss	GSE45478.gain	GSE45478.loss	label
chr1p36	0.04	0.36	0.0983607	0.163934	loss
chr1p35	0.0333333	0.3	0.106557	0.139344	loss
chr1p34	0.04	0.293333	0.114754	0.131148	loss
chr1p33	0.04	0.24	0.131148	0.106557	loss
chr1p32	0.0466667	0.213333	0.131148	0.0901639	loss
chr1p31	0.04	0.2	0.131148	0.0655738	loss
chr1p22	0.0333333	0.173333	0.131148	0.0491803	loss
chr1q21	0.14	0.0333333	0.229508	0	gain
chr1q22	0.16	0.0333333	0.245902	0	gain
chr1q23	0.153333	0.0333333	0.245902	0	gain
chr1q24	0.16	0.0333333	0.245902	0	gain
chr1q25	0.173333	0.0333333	0.262295	0	gain
chr1q31	0.213333	0.0333333	0.254098	0	gain
chr1q32	0.213333	0.0333333	0.278689	0	gain
chr1q41	0.2	0.04	0.278689	0.00819672	gain
chr1q42	0.186667	0.0533333	0.254098	0.0327869	gain
chr1q43	0.18	0.06	0.229508	0.057377	gain
chr2p25	0.306667	0.04	0.459016	0	gain
chr2p24	0.4	0.0333333	0.491803	0	gain
chr2p23	0.313333	0.0266667	0.442623	0	gain
chr2p22	0.286667	0.0333333	0.434426	0	gain
chr2p21	0.226667	0.02	0.401639	0	gain
chr2p16	0.16	0.0333333	0.368852	0	gain
chr2p15	0.133333	0.0466667	0.360656	0	gain
chr2p14	0.12	0.0466667	0.336066	0	gain
chr2p13	0.113333	0.04	0.327869	0	gain
chr2p12	0.106667	0.04	0.311475	0	gain
chr2p11	0.08	0.0333333	0.278689	0	gain
chr2q11	0.0866667	0.04	0.278689	0	gain
chr2q12	0.08	0.0466667	0.278689	0	gain
chr2q13	0.0866667	0.0466667	0.278689	0	gain
chr2q14	0.08	0.0533333	0.270492	0	gain
chr2q21	0.08	0.0533333	0.270492	0.00819672	gain
chr2q22	0.08	0.0466667	0.270492	0.00819672	gain
chr2q23	0.08	0.0466667	0.270492	0.00819672	gain
chr2q24	0.0866667	0.0466667	0.270492	0.00819672	gain
chr2q31	0.0866667	0.0333333	0.270492	0.00819672	gain
chr2q32	0.0866667	0.0266667	0.270492	0.00819672	gain
chr2q33	0.0933333	0.0333333	0.278689	0.00819672	gain
chr2q34	0.113333	0.0333333	0.278689	0.00819672	gain
chr2q35	0.113333	0.0333333	0.278689	0.00819672	gain
chr2q36	0.113333	0.0466667	0.278689	0.0163934	gain
chr2q37	0.113333	0.0533333	0.278689	0.0163934	gain
chr3p26	0	0.32	0.00819672	0.434426	loss
chr3p25	0.02	0.313333	0.00819672	0.434426	loss
chr3p24	0.00666667	0.306667	0.00819672	0.434426	loss
chr3p23	0.0133333	0.273333	0.00819672	0.442623	loss
chr3p22	0.00666667	0.28	0.00819672	0.434426	loss
chr3p21	0.0133333	0.273333	0.00819672	0.418033	loss
chr3p14	0.00666667	0.153333	0.00819672	0.377049	loss
chr3p12	0.00666667	0.06	0.00819672	0.360656	loss
chr3q11	0.0133333	0.0466667	0.00819672	0.352459	loss
chr3q12	0.0133333	0.0466667	0.00819672	0.352459	loss
chr3q13	0.0133333	0.0466667	0.00819672	0.344262	loss
chr3q21	0.00666667	0.0533333	0.00819672	0.352459	loss
chr3q22	0.00666667	0.06	0.0163934	0.344262	loss
chr3q23	0.00666667	0.0466667	0.0163934	0.344262	loss
chr3q24	0	0.0333333	0.0163934	0.352459	loss
chr3q25	0	0.0333333	0.0163934	0.344262	loss
chr3q26	0	0.0266667	0.0163934	0.352459	loss
chr3q27	0.00666667	0.00666667	0.0163934	0.352459	loss
chr3q28	0	0	0.0163934	0.352459	loss
chr3q29	0	0	0.0163934	0.352459	loss
chr4p16	0.0266667	0.206667	0.00819672	0.377049	loss
chr4p15	0.0266667	0.226667	0.00819672	0.368852	loss
chr4p14	0.0266667	0.186667	0.00819672	0.352459	loss
chr4p13	0.0333333	0.146667	0.0163934	0.344262	loss
chr4p12	0.04	0.133333	0.0163934	0.344262	loss
chr4q11	0.0333333	0.12	0.0163934	0.327869	loss
chr4q12	0.0266667	0.12	0.0163934	0.327869	loss
chr4q13	0.0266667	0.126667	0.0163934	0.336066	loss
chr4q21	0.0333333	0.126667	0.0163934	0.327869	loss
chr4q22	0.0466667	0.126667	0.0163934	0.327869	loss
chr4q23	0.0466667	0.126667	0.0163934	0.327869	loss
chr4q24	0.0466667	0.126667	0.0163934	0.327869	loss
chr4q25	0.0466667	0.126667	0.0163934	0.327869	loss
chr4q26	0.0533333	0.126667	0.0163934	0.327869	loss
chr4q27	0.0533333	0.126667	0.0163934	0.327869	loss
chr4q28	0.0533333	0.133333	0.0163934	0.327869	loss
chr4q31	0.0533333	0.133333	0.0163934	0.327869	loss
chr4q32	0.0533333	0.153333	0.0163934	0.327869	loss
chr4q34	0.06	0.166667	0.0245902	0.336066	loss
chr4q35	0.0533333	0.166667	0.0245902	0.344262	loss
chr5q34	0.0733333	0.113333	0.155738	0.0491803	gain
chr5q35	0.0666667	0.113333	0.155738	0.0491803	gain
chr6p25	0.146667	0.02	0.401639	0.00819672	gain
chr6p24	0.146667	0.02	0.393443	0.00819672	gain
chr6p23	0.14	0.02	0.393443	0.00819672	gain
chr6p22	0.133333	0.02	0.393443	0.00819672	gain
chr6p21	0.0866667	0.0266667	0.401639	0.00819672	gain
chr6p12	0.08	0.0333333	0.385246	0.00819672	gain
chr6q12	0.08	0.0333333	0.377049	0.00819672	gain
chr6q13	0.08	0.0333333	0.377049	0.0163934	gain
chr6q14	0.0733333	0.0533333	0.377049	0.0163934	gain
chr6q15	0.0666667	0.0533333	0.377049	0.0163934	gain
chr6q16	0.0733333	0.0533333	0.377049	0.0163934	gain
chr6q21	0.0666667	0.0533333	0.385246	0.0163934	gain
chr6q22	0.0666667	0.06	0.377049	0.0245902	gain
chr6q23	0.0666667	0.0666667	0.368852	0.0245902	gain
chr6q24	0.0666667	0.0733333	0.368852	0.0245902	gain
chr6q25	0.0666667	0.0733333	0.360656	0.0245902	gain
chr6q27	0.08	0.0733333	0.344262	0.0245902	gain
chr7p22	0.266667	0	0.590164	0	gain
chr7p21	0.26	0.00666667	0.614754	0	gain
chr7p15	0.253333	0.00666667	0.622951	0	gain
chr7p14	0.253333	0	0.622951	0	gain
chr7p13	0.253333	0	0.622951	0	gain
chr7p12	0.26	0	0.622951	0	gain
chr7p11	0.253333	0	0.606557	0	gain
chr7q11	0.273333	0	0.614754	0	gain
chr7q21	0.346667	0	0.680328	0	gain
chr7q22	0.36	0	0.672131	0	gain
chr7q31	0.353333	0	0.680328	0	gain
chr7q32	0.366667	0	0.680328	0	gain
chr7q33	0.366667	0	0.672131	0.00819672	gain
chr7q34	0.373333	0	0.672131	0.0163934	gain
chr7q35	0.38	0.00666667	0.672131	0.0163934	gain
chr7q36	0.38	0.0133333	0.655738	0.0163934	gain
chr8p23	0.0333333	0.08	0.122951	0.163934	loss
chr9p24	0.0133333	0.213333	0.0655738	0.262295	loss
chr9p22	0.02	0.206667	0.0655738	0.262295	loss
chr9p21	0.0133333	0.206667	0.0655738	0.254098	loss
chr9p13	0.0133333	0.173333	0.0737705	0.229508	loss
chr9p12	0.0133333	0.16	0.0737705	0.237705	loss
chr9p11	0.0133333	0.16	0.0737705	0.237705	loss
chr9q12	0.0133333	0.16	0.0737705	0.229508	loss
chr9q13	0.0133333	0.16	0.0737705	0.229508	loss
chr9q21	0.0133333	0.166667	0.0819672	0.221311	loss
chr9q22	0.0266667	0.16	0.0819672	0.221311	loss
chr9q31	0.0333333	0.16	0.0819672	0.221311	loss
chr9q32	0.0333333	0.153333	0.0819672	0.221311	loss
chr9q33	0.04	0.153333	0.0819672	0.213115	loss
chr9q34	0.0466667	0.153333	0.0819672	0.213115	loss
chr10p15	0.02	0.2	0.0409836	0.163934	loss
chr10p14	0.02	0.2	0.0409836	0.163934	loss
chr10p13	0.02	0.2	0.0327869	0.163934	loss
chr10p12	0.0133333	0.206667	0.0327869	0.163934	loss
chr10p11	0	0.206667	0.0327869	0.163934	loss
chr10q11	0	0.22	0.0327869	0.172131	loss
chr10q21	0	0.22	0.0409836	0.163934	loss
chr10q22	0	0.213333	0.0327869	0.155738	loss
chr10q23	0	0.226667	0.0409836	0.147541	loss
chr10q24	0	0.226667	0.0327869	0.155738	loss
chr10q25	0	0.226667	0.0491803	0.155738	loss
chr10q26	0	0.24	0.0491803	0.147541	loss
chr11p15	0.186667	0.0933333	0.106557	0.262295	other
chr11p14	0.18	0.0933333	0.106557	0.262295	other
chr11p13	0.173333	0.0933333	0.114754	0.262295	other
chr11p12	0.173333	0.0933333	0.114754	0.262295	other
chr11p11	0.186667	0.0866667	0.122951	0.262295	other
chr11q11	0.2	0.0866667	0.122951	0.262295	other
chr11q12	0.2	0.0933333	0.122951	0.262295	other
chr11q13	0.0933333	0.233333	0.0655738	0.254098	loss
chr11q14	0.04	0.48	0.0245902	0.385246	loss
chr11q21	0.04	0.493333	0.0245902	0.418033	loss
chr11q22	0.04	0.506667	0.0245902	0.418033	loss
chr11q23	0.0533333	0.493333	0.0327869	0.409836	loss
chr11q24	0.0533333	0.493333	0.0327869	0.401639	loss
chr11q25	0.0466667	0.486667	0.0409836	0.344262	loss
chr12p13	0.173333	0	0.262295	0.00819672	gain
chr12p12	0.16	0	0.270492	0.00819672	gain
chr12p11	0.16	0	0.270492	0.00819672	gain
chr12q	0.226667	0	0.319672	0.00819672	gain
chr12q12	0.153333	0	0.270492	0.00819672	gain
chr12q13	0.146667	0.0133333	0.295082	0.00819672	gain
chr12q14	0.18	0.00666667	0.286885	0.00819672	gain
chr12q15	0.193333	0.00666667	0.311475	0.00819672	gain
chr12q21	0.22	0.00666667	0.319672	0.00819672	gain
chr12q22	0.22	0.00666667	0.311475	0.00819672	gain
chr12q23	0.24	0	0.319672	0.00819672	gain
chr12q24	0.266667	0.00666667	0.319672	0.00819672	gain
chr13q11	0.1	0.04	0.270492	0.0163934	gain
chr13q12	0.133333	0.04	0.327869	0.0245902	gain
chr13q13	0.14	0.04	0.336066	0.0245902	gain
chr13q14	0.146667	0.06	0.327869	0.0163934	gain
chr13q21	0.16	0.06	0.327869	0.0163934	gain
chr13q22	0.153333	0.06	0.327869	0.0163934	gain
chr13q31	0.16	0.06	0.327869	0.0163934	gain
chr13q32	0.166667	0.06	0.327869	0.0327869	gain
chr13q33	0.173333	0.06	0.327869	0.0327869	gain
chr13q34	0.153333	0.0533333	0.262295	0.0245902	gain
chr14q11	0.04	0.12	0.0245902	0.418033	loss
chr14q12	0.0533333	0.146667	0.0245902	0.442623	loss
chr14q13	0.0533333	0.166667	0.0245902	0.45082	loss
chr14q21	0.04	0.18	0.0245902	0.45082	loss
chr14q22	0.04	0.186667	0.0245902	0.45082	loss
chr14q23	0.0266667	0.2	0.0245902	0.467213	loss
chr14q24	0.0333333	0.22	0.0245902	0.483607	loss
chr14q31	0.0333333	0.226667	0.0245902	0.5	loss
chr14q32	0.0333333	0.233333	0.0327869	0.483607	loss
chr16q24	0.00666667	0.153333	0.0491803	0.0737705	loss
chr17p13	0.186667	0.0666667	0.655738	0.00819672	gain
chr17p12	0.173333	0.06	0.672131	0.0163934	gain
chr17p11	0.2	0.0333333	0.688525	0	gain
chr17q11	0.34	0.0266667	0.754098	0	gain
chr17q12	0.526667	0.00666667	0.860656	0	gain
chr17q21	0.74	0.0133333	0.95082	0	gain
chr17q22	0.733333	0.02	0.95082	0	gain
chr17q23	0.733333	0.0133333	0.95082	0	gain
chr17q24	0.746667	0.00666667	0.95082	0	gain
chr17q25	0.713333	0.00666667	0.909836	0	gain
chr18p11	0.173333	0.0333333	0.368852	0.0491803	gain
chr18q11	0.186667	0.02	0.368852	0.0491803	gain
chr18q12	0.186667	0.0133333	0.352459	0.0491803	gain
chr18q21	0.18	0.02	0.360656	0.0491803	gain
chr18q22	0.18	0.02	0.360656	0.0491803	gain
chr18q23	0.12	0.0266667	0.245902	0	gain
chr19p13	0.0133333	0.1	0.00819672	0.262295	loss
chr19p12	0.0133333	0.0266667	0	0.221311	loss
chr19q12	0.00666667	0.02	0	0.229508	loss
chr19q13	0	0.0133333	0	0.237705	loss
chr20p13	0.0666667	0.04	0.172131	0.0327869	gain
chr20p12	0.0666667	0.0333333	0.172131	0.0327869	gain
chr20p11	0.06	0.0266667	0.172131	0.0327869	gain
chr20q11	0.06	0.0266667	0.180328	0.0327869	gain
chr20q12	0.08	0.0266667	0.180328	0.0327869	gain
chr20q13	0.106667	0.0266667	0.172131	0.0327869	gain
chr21q11	0.0133333	0.106667	0.057377	0.262295	loss
chr21q21	0.0133333	0.106667	0.057377	0.278689	loss
chr21q22	0.02	0.106667	0.057377	0.270492	loss
chr22q11	0.0533333	0.0333333	0.303279	0.0245902	gain
chr22q12	0.0333333	0.04	0.270492	0.0491803	gain
chr22q13	0.0266667	0.0466667	0.237705	0.0245902	gain
