# Supplementary material for: Systematic computational identification of prognostic cytogenetic markers in neuroblastoma
Source: BMC Med Genomics. 2019 Dec 12;12:192. doi: 10.1186/s12920-019-0620-6 (PMC6909636; doi:10.1186/s12920-019-0620-6)
Supplement: Supplementary file 3 — Additional file 3: Table S3. A list of nonredundant chromosome bands by selecting the most frequently gained or lost bands from each cluster. [file 12920_2019_620_MOESM3_ESM.xlsx]

## Sheet: hotspot
cluster id	chrband	icgc.gain	icgc.loss	gse45478.gain	gse45478.loss	label	hot spot
cluster 1	chr1p36	0.04	0.36	0.0983607	0.163934	loss	Yes
	chr1p35	0.0333333	0.3	0.106557	0.139344	loss
	chr1p34	0.04	0.293333	0.114754	0.131148	loss
	chr1p33	0.04	0.24	0.131148	0.106557	loss
	chr1p32	0.0466667	0.213333	0.131148	0.0901639	loss
	chr1p31	0.04	0.2	0.131148	0.0655738	loss
	chr1p22	0.0333333	0.173333	0.131148	0.0491803	loss
cluster 2	chr1q21	0.14	0.0333333	0.229508	0	gain
	chr1q22	0.16	0.0333333	0.245902	0	gain
	chr1q23	0.153333	0.0333333	0.245902	0	gain
	chr1q24	0.16	0.0333333	0.245902	0	gain
	chr1q25	0.173333	0.0333333	0.262295	0	gain
	chr1q31	0.213333	0.0333333	0.254098	0	gain
	chr1q32	0.213333	0.0333333	0.278689	0	gain	Yes
	chr1q41	0.2	0.04	0.278689	0.00819672	gain
	chr1q42	0.186667	0.0533333	0.254098	0.0327869	gain
	chr1q43	0.18	0.06	0.229508	0.057377	gain
cluster 3	chr2p25	0.306667	0.04	0.459016	0	gain
	chr2p24	0.4	0.0333333	0.491803	0	gain	Yes
	chr2p23	0.313333	0.0266667	0.442623	0	gain
	chr2p22	0.286667	0.0333333	0.434426	0	gain
	chr2p21	0.226667	0.02	0.401639	0	gain
	chr2p16	0.16	0.0333333	0.368852	0	gain
	chr2p15	0.133333	0.0466667	0.360656	0	gain
	chr2p14	0.12	0.0466667	0.336066	0	gain
	chr2p13	0.113333	0.04	0.327869	0	gain
	chr2p12	0.106667	0.04	0.311475	0	gain
	chr2p11	0.08	0.0333333	0.278689	0	gain
cluster 4	chr2q11	0.0866667	0.04	0.278689	0	gain	Yes
	chr2q12	0.08	0.0466667	0.278689	0	gain	Yes
	chr2q13	0.0866667	0.0466667	0.278689	0	gain	Yes
	chr2q14	0.08	0.0533333	0.270492	0	gain
	chr2q21	0.08	0.0533333	0.270492	0.00819672	gain
	chr2q22	0.08	0.0466667	0.270492	0.00819672	gain
	chr2q23	0.08	0.0466667	0.270492	0.00819672	gain
	chr2q24	0.0866667	0.0466667	0.270492	0.00819672	gain
	chr2q31	0.0866667	0.0333333	0.270492	0.00819672	gain
	chr2q32	0.0866667	0.0266667	0.270492	0.00819672	gain
	chr2q33	0.0933333	0.0333333	0.278689	0.00819672	gain	Yes
	chr2q34	0.113333	0.0333333	0.278689	0.00819672	gain	Yes
	chr2q35	0.113333	0.0333333	0.278689	0.00819672	gain	Yes
	chr2q36	0.113333	0.0466667	0.278689	0.0163934	gain	Yes
	chr2q37	0.113333	0.0533333	0.278689	0.0163934	gain	Yes
cluster 5	chr3p26	0	0.32	0.00819672	0.434426	loss
	chr3p25	0.02	0.313333	0.00819672	0.434426	loss
	chr3p24	0.00666667	0.306667	0.00819672	0.434426	loss
	chr3p23	0.0133333	0.273333	0.00819672	0.442623	loss	Yes
	chr3p22	0.00666667	0.28	0.00819672	0.434426	loss
	chr3p21	0.0133333	0.273333	0.00819672	0.418033	loss
	chr3p14	0.00666667	0.153333	0.00819672	0.377049	loss
	chr3p12	0.00666667	0.06	0.00819672	0.360656	loss
cluster 6	chr3q11	0.0133333	0.0466667	0.00819672	0.352459	loss	Yes
	chr3q12	0.0133333	0.0466667	0.00819672	0.352459	loss	Yes
	chr3q13	0.0133333	0.0466667	0.00819672	0.344262	loss
	chr3q21	0.00666667	0.0533333	0.00819672	0.352459	loss	Yes
	chr3q22	0.00666667	0.06	0.0163934	0.344262	loss
	chr3q23	0.00666667	0.0466667	0.0163934	0.344262	loss
	chr3q24	0	0.0333333	0.0163934	0.352459	loss	Yes
	chr3q25	0	0.0333333	0.0163934	0.344262	loss
	chr3q26	0	0.0266667	0.0163934	0.352459	loss	Yes
	chr3q27	0.00666667	0.00666667	0.0163934	0.352459	loss	Yes
	chr3q28	0	0	0.0163934	0.352459	loss	Yes
	chr3q29	0	0	0.0163934	0.352459	loss	Yes
cluster 7	chr4p16	0.0266667	0.206667	0.00819672	0.377049	loss	Yes
	chr4p15	0.0266667	0.226667	0.00819672	0.368852	loss
	chr4p14	0.0266667	0.186667	0.00819672	0.352459	loss
	chr4p13	0.0333333	0.146667	0.0163934	0.344262	loss
	chr4p12	0.04	0.133333	0.0163934	0.344262	loss
cluster 8	chr4q11	0.0333333	0.12	0.0163934	0.327869	loss
	chr4q12	0.0266667	0.12	0.0163934	0.327869	loss
	chr4q13	0.0266667	0.126667	0.0163934	0.336066	loss
	chr4q21	0.0333333	0.126667	0.0163934	0.327869	loss
	chr4q22	0.0466667	0.126667	0.0163934	0.327869	loss
	chr4q23	0.0466667	0.126667	0.0163934	0.327869	loss
	chr4q24	0.0466667	0.126667	0.0163934	0.327869	loss
	chr4q25	0.0466667	0.126667	0.0163934	0.327869	loss
	chr4q26	0.0533333	0.126667	0.0163934	0.327869	loss
	chr4q27	0.0533333	0.126667	0.0163934	0.327869	loss
	chr4q28	0.0533333	0.133333	0.0163934	0.327869	loss
	chr4q31	0.0533333	0.133333	0.0163934	0.327869	loss
	chr4q32	0.0533333	0.153333	0.0163934	0.327869	loss
	chr4q34	0.06	0.166667	0.0245902	0.336066	loss
	chr4q35	0.0533333	0.166667	0.0245902	0.344262	loss	Yes
cluster 9	chr5q34	0.0733333	0.113333	0.155738	0.0491803	gain	Yes
	chr5q35	0.0666667	0.113333	0.155738	0.0491803	gain	Yes
cluster 10	chr6p25	0.146667	0.02	0.401639	0.00819672	gain	Yes
	chr6p24	0.146667	0.02	0.393443	0.00819672	gain
	chr6p23	0.14	0.02	0.393443	0.00819672	gain
	chr6p22	0.133333	0.02	0.393443	0.00819672	gain
	chr6p21	0.0866667	0.0266667	0.401639	0.00819672	gain
	chr6p12	0.08	0.0333333	0.385246	0.00819672	gain
cluster 11	chr6q12	0.08	0.0333333	0.377049	0.00819672	gain
	chr6q13	0.08	0.0333333	0.377049	0.0163934	gain
	chr6q14	0.0733333	0.0533333	0.377049	0.0163934	gain
	chr6q15	0.0666667	0.0533333	0.377049	0.0163934	gain
	chr6q16	0.0733333	0.0533333	0.377049	0.0163934	gain
	chr6q21	0.0666667	0.0533333	0.385246	0.0163934	gain	Yes
	chr6q22	0.0666667	0.06	0.377049	0.0245902	gain
	chr6q23	0.0666667	0.0666667	0.368852	0.0245902	gain
	chr6q24	0.0666667	0.0733333	0.368852	0.0245902	gain
	chr6q25	0.0666667	0.0733333	0.360656	0.0245902	gain
	chr6q27	0.08	0.0733333	0.344262	0.0245902	gain
cluster 12	chr7p22	0.266667	0	0.590164	0	gain
	chr7p21	0.26	0.00666667	0.614754	0	gain
	chr7p15	0.253333	0.00666667	0.622951	0	gain
	chr7p14	0.253333	0	0.622951	0	gain
	chr7p13	0.253333	0	0.622951	0	gain
	chr7p12	0.26	0	0.622951	0	gain	Yes
	chr7p11	0.253333	0	0.606557	0	gain
cluster 13	chr7q11	0.273333	0	0.614754	0	gain
	chr7q21	0.346667	0	0.680328	0	gain
	chr7q22	0.36	0	0.672131	0	gain
	chr7q31	0.353333	0	0.680328	0	gain
	chr7q32	0.366667	0	0.680328	0	gain	Yes
	chr7q33	0.366667	0	0.672131	0.00819672	gain
	chr7q34	0.373333	0	0.672131	0.0163934	gain
	chr7q35	0.38	0.00666667	0.672131	0.0163934	gain
	chr7q36	0.38	0.0133333	0.655738	0.0163934	gain
cluster 14	chr8p23	0.0333333	0.08	0.122951	0.163934	loss	Yes
cluster 15	chr9p24	0.0133333	0.213333	0.0655738	0.262295	loss	Yes
	chr9p22	0.02	0.206667	0.0655738	0.262295	loss
	chr9p21	0.0133333	0.206667	0.0655738	0.254098	loss
	chr9p13	0.0133333	0.173333	0.0737705	0.229508	loss
	chr9p12	0.0133333	0.16	0.0737705	0.237705	loss
	chr9p11	0.0133333	0.16	0.0737705	0.237705	loss
cluster 16	chr9q12	0.0133333	0.16	0.0737705	0.229508	loss	Yes
	chr9q13	0.0133333	0.16	0.0737705	0.229508	loss	Yes
	chr9q21	0.0133333	0.166667	0.0819672	0.221311	loss
	chr9q22	0.0266667	0.16	0.0819672	0.221311	loss
	chr9q31	0.0333333	0.16	0.0819672	0.221311	loss
	chr9q32	0.0333333	0.153333	0.0819672	0.221311	loss
	chr9q33	0.04	0.153333	0.0819672	0.213115	loss
	chr9q34	0.0466667	0.153333	0.0819672	0.213115	loss
cluster 17	chr10p15	0.02	0.2	0.0409836	0.163934	loss
	chr10p14	0.02	0.2	0.0409836	0.163934	loss
	chr10p13	0.02	0.2	0.0327869	0.163934	loss
	chr10p12	0.0133333	0.206667	0.0327869	0.163934	loss	Yes
	chr10p11	0	0.206667	0.0327869	0.163934	loss	Yes
cluster 18	chr10q11	0	0.22	0.0327869	0.172131	loss	Yes
	chr10q21	0	0.22	0.0409836	0.163934	loss
	chr10q22	0	0.213333	0.0327869	0.155738	loss
	chr10q23	0	0.226667	0.0409836	0.147541	loss
	chr10q24	0	0.226667	0.0327869	0.155738	loss
	chr10q25	0	0.226667	0.0491803	0.155738	loss
	chr10q26	0	0.24	0.0491803	0.147541	loss
cluster 19	chr11p15	0.186667	0.0933333	0.106557	0.262295	loss	Yes
	chr11p14	0.18	0.0933333	0.106557	0.262295	loss	Yes
	chr11p13	0.173333	0.0933333	0.114754	0.262295	loss	Yes
	chr11p12	0.173333	0.0933333	0.114754	0.262295	loss	Yes
	chr11p11	0.186667	0.0866667	0.122951	0.262295	loss
cluster 20	chr11q11	0.2	0.0866667	0.122951	0.262295	loss
	chr11q12	0.2	0.0933333	0.122951	0.262295	loss
	chr11q13	0.0933333	0.233333	0.0655738	0.254098	loss
	chr11q14	0.04	0.48	0.0245902	0.385246	loss
	chr11q21	0.04	0.493333	0.0245902	0.418033	loss
	chr11q22	0.04	0.506667	0.0245902	0.418033	loss	Yes
	chr11q23	0.0533333	0.493333	0.0327869	0.409836	loss
	chr11q24	0.0533333	0.493333	0.0327869	0.401639	loss
	chr11q25	0.0466667	0.486667	0.0409836	0.344262	loss
cluster 21	chr12p13	0.173333	0	0.262295	0.00819672	gain
	chr12p12	0.16	0	0.270492	0.00819672	gain	Yes
	chr12p11	0.16	0	0.270492	0.00819672	gain	Yes
cluster 22	chr12q12	0.153333	0	0.270492	0.00819672	gain
	chr12q13	0.146667	0.0133333	0.295082	0.00819672	gain
	chr12q14	0.18	0.00666667	0.286885	0.00819672	gain
	chr12q15	0.193333	0.00666667	0.311475	0.00819672	gain
	chr12q21	0.22	0.00666667	0.319672	0.00819672	gain
	chr12q22	0.22	0.00666667	0.311475	0.00819672	gain
	chr12q23	0.24	0	0.319672	0.00819672	gain
	chr12q24	0.266667	0.00666667	0.319672	0.00819672	gain	Yes
cluster 23	chr13q11	0.1	0.04	0.270492	0.0163934	gain
	chr13q12	0.133333	0.04	0.327869	0.0245902	gain
	chr13q13	0.14	0.04	0.336066	0.0245902	gain	Yes
	chr13q14	0.146667	0.06	0.327869	0.0163934	gain
	chr13q21	0.16	0.06	0.327869	0.0163934	gain
	chr13q22	0.153333	0.06	0.327869	0.0163934	gain
	chr13q31	0.16	0.06	0.327869	0.0163934	gain
	chr13q32	0.166667	0.06	0.327869	0.0327869	gain
	chr13q33	0.173333	0.06	0.327869	0.0327869	gain
	chr13q34	0.153333	0.0533333	0.262295	0.0245902	gain
cluster 24	chr14q11	0.04	0.12	0.0245902	0.418033	loss
	chr14q12	0.0533333	0.146667	0.0245902	0.442623	loss
	chr14q13	0.0533333	0.166667	0.0245902	0.45082	loss
	chr14q21	0.04	0.18	0.0245902	0.45082	loss
	chr14q22	0.04	0.186667	0.0245902	0.45082	loss
	chr14q23	0.0266667	0.2	0.0245902	0.467213	loss
	chr14q24	0.0333333	0.22	0.0245902	0.483607	loss
	chr14q31	0.0333333	0.226667	0.0245902	0.5	loss	Yes
	chr14q32	0.0333333	0.233333	0.0327869	0.483607	loss
cluster 25	chr16q24	0.00666667	0.153333	0.0491803	0.0737705	loss	Yes
cluster 26	chr17p13	0.186667	0.0666667	0.655738	0.00819672	gain
	chr17p12	0.173333	0.06	0.672131	0.0163934	gain
	chr17p11	0.2	0.0333333	0.688525	0	gain	Yes
cluster 27	chr17q11	0.34	0.0266667	0.754098	0	gain
	chr17q12	0.526667	0.00666667	0.860656	0	gain
	chr17q21	0.74	0.0133333	0.95082	0	gain
	chr17q22	0.733333	0.02	0.95082	0	gain
	chr17q23	0.733333	0.0133333	0.95082	0	gain
	chr17q24	0.746667	0.00666667	0.95082	0	gain	Yes
	chr17q25	0.713333	0.00666667	0.909836	0	gain
cluster 28	chr18p11	0.173333	0.0333333	0.368852	0.0491803	gain	Yes
cluster 29	chr18q11	0.186667	0.02	0.368852	0.0491803	gain	Yes
	chr18q12	0.186667	0.0133333	0.352459	0.0491803	gain
	chr18q21	0.18	0.02	0.360656	0.0491803	gain
	chr18q22	0.18	0.02	0.360656	0.0491803	gain
	chr18q23	0.12	0.0266667	0.245902	0	gain
cluster 30	chr19p13	0.0133333	0.1	0.00819672	0.262295	loss	Yes
	chr19p12	0.0133333	0.0266667	0	0.221311	loss
cluster 31	chr19q12	0.00666667	0.02	0	0.229508	loss
	chr19q13	0	0.0133333	0	0.237705	loss	Yes
cluster 32	chr20p13	0.0666667	0.04	0.172131	0.0327869	gain	Yes
	chr20p12	0.0666667	0.0333333	0.172131	0.0327869	gain	Yes
	chr20p11	0.06	0.0266667	0.172131	0.0327869	gain
cluster 33	chr20q11	0.06	0.0266667	0.180328	0.0327869	gain	Yes
	chr20q12	0.08	0.0266667	0.180328	0.0327869	gain	Yes
	chr20q13	0.106667	0.0266667	0.172131	0.0327869	gain
cluster 34	chr21q11	0.0133333	0.106667	0.057377	0.262295	loss
	chr21q21	0.0133333	0.106667	0.057377	0.278689	loss	Yes
	chr21q22	0.02	0.106667	0.057377	0.270492	loss
cluster 35	chr22q11	0.0533333	0.0333333	0.303279	0.0245902	gain	Yes
	chr22q12	0.0333333	0.04	0.270492	0.0491803	gain
	chr22q13	0.0266667	0.0466667	0.237705	0.0245902	gain
