# Supplementary material for: Systematic computational identification of prognostic cytogenetic markers in neuroblastoma
Source: BMC Med Genomics. 2019 Dec 12;12:192. doi: 10.1186/s12920-019-0620-6 (PMC6909636; doi:10.1186/s12920-019-0620-6)
Supplement: Supplementary file 5 — Additional file 5: Table S5. The combination of results yielded a total of 58 significant chromosome bands associated with patient prognosis. [file 12920_2019_620_MOESM5_ESM.xlsx]

## Sheet: GSE62564
	qval	hr
chr1p36	5.10067e-15	0.868389
chr1p35	8.65961e-11	0.805738
chr1p34	1.04176e-09	0.85773
chr1p32	1.66659e-12	0.789421
chr1p31	6.40475e-16	0.775271
chr2p13	0.0129137	1.24671
chr2q21	1.93188e-06	0.742514
chr2q22	4.00229e-15	0.607103
chr2q23	0.00157318	0.733568
chr2q24	6.11542e-19	0.641515
chr2q32	1.70857e-07	0.751189
chr2q36	5.23661e-06	0.68883
chr3q22	5.3818e-05	1.3311
chr3q26	7.63172e-07	1.31397
chr4p12	8.006e-09	1.48758
chr4q11	4.01516e-10	1.62822
chr4q12	4.872e-20	1.72438
chr4q21	0.000195106	1.31043
chr4q25	3.23403e-07	1.42571
chr4q31	9.10795e-05	1.25571
chr6p22	1.34836e-05	1.16978
chr6q12	0.00582649	0.776942
chr6q22	7.27074e-05	0.78888
chr6q23	1.0355e-07	0.762227
chr7p22	6.00339e-06	0.814129
chr7p15	2.6225e-11	0.704628
chr7p14	1.44618e-05	0.73257
chr7p13	3.73953e-06	0.739739
chr7q11	0.000454237	0.831373
chr7q31	4.46325e-07	0.747088
chr7q33	5.38914e-08	0.688632
chr9q13	1.57291e-06	0.709431
chr9q21	0.000898564	0.797181
chr10p11	4.94721e-11	0.693569
chr11p15	6.59781e-05	1.20623
chr11p14	2.97759e-10	1.5168
chr11p13	0.00333978	1.29052
chr11p11	0.0307688	1.2531
chr11q12	4.59373e-07	1.21238
chr11q13	0.0389776	1.11721
chr11q23	0.00011242	0.86745
chr12q12	2.66504e-06	0.692945
chr12q22	1.31067e-09	1.73863
chr13q14	0.00239999	0.83711
chr13q34	0.0178358	0.821295
chr14q11	4.8106e-06	1.2616
chr14q13	0.0373778	1.25781
chr14q22	7.40481e-10	1.3132
chr17p13	8.73354e-14	0.80145
chr17p12	1.73019e-12	0.652211
chr17p11	2.78879e-08	0.775245
chr17q11	2.05125e-18	0.706009
chr18q22	4.14596e-10	0.625083
chr19p13	0.000124609	1.10154
chr19q12	8.79737e-18	1.85867
chr19q13	0.000876912	1.09932
chr21q11	2.19424e-06	1.4998
chr21q21	0.000998398	1.28201

## Sheet: E-MTAB-179
	qval	hr
chr1p36	1.0765e-17	0.813795
chr1p35	5.08824e-12	0.74447
chr1p34	8.35289e-11	0.801921
chr1p32	7.807e-16	0.662617
chr1p31	0.000267423	0.776394
chr2p13	2.68135e-05	1.33497
chr2q21	0.0123408	0.726401
chr2q22	5.10211e-09	0.650235
chr2q23	3.58611e-10	0.564393
chr2q24	1.10687e-16	0.510103
chr2q32	3.95944e-16	0.58215
chr2q36	1.81318e-09	0.591656
chr3q22	3.93584e-06	1.39008
chr3q26	5.40821e-11	1.50078
chr4p12	0.000709274	1.49434
chr4q11	0.000606653	1.59147
chr4q12	1.32701e-07	1.62271
chr4q21	1.10132e-12	1.63565
chr4q25	1.34223e-12	1.72297
chr4q31	0.00177387	1.31014
chr6p22	1.24635e-05	1.21858
chr6q12	4.73965e-08	0.580023
chr6q22	3.87036e-11	0.663948
chr6q23	1.15839e-11	0.658845
chr7p22	0.000243102	0.780081
chr7p15	2.8584e-05	0.684423
chr7p14	1.10785e-06	0.70437
chr7p13	0.00059135	0.744164
chr7q11	0.00472883	0.839778
chr7q31	1.81673e-05	0.740663
chr7q33	0.016587	0.68114
chr9q13	0.0118086	0.739123
chr9q21	0.000247041	0.767484
chr10p11	0.00158711	0.722631
chr11p15	0.00163223	1.23386
chr11p14	2.71154e-13	1.89484
chr11p13	0.00276229	1.30363
chr11p11	0.000231949	1.3207
chr11q12	1.04554e-12	1.35985
chr11q13	0.0345455	1.14377
chr11q23	6.24117e-05	0.841455
chr12q12	9.27427e-10	0.577837
chr12q22	6.47248e-08	1.55365
chr13q14	0.0172244	0.827636
chr13q34	5.77837e-06	0.709976
chr14q11	8.93436e-11	1.39226
chr14q13	1.3044e-05	1.47585
chr14q22	1.99009e-07	1.39126
chr17p13	4.99598e-11	0.767907
chr17p12	2.97645e-16	0.449505
chr17p11	4.38264e-14	0.682518
chr17q11	1.16449e-09	0.722899
chr18q22	0.00281888	0.722791
chr19p13	2.02692e-10	1.24538
chr19q12	1.44097e-06	1.53804
chr19q13	4.95092e-06	1.18273
chr21q11	1.97428e-05	1.47364
chr21q21	0.000243086	1.39981
