# Supplementary material for: Systematic computational identification of prognostic cytogenetic markers in neuroblastoma
Source: BMC Med Genomics. 2019 Dec 12;12:192. doi: 10.1186/s12920-019-0620-6 (PMC6909636; doi:10.1186/s12920-019-0620-6)
Supplement: Supplementary file 6 — Additional file 6: Table S6. Seven chromosome bands associated with patient survival after considering the confounding factors. [file 12920_2019_620_MOESM6_ESM.xlsx]

## Sheet: GSE62564
	chr.p	chr.hr	age.p	age.hr	sex.p	sex.hr	stage.p	stage.hr	mycn.p	mycn.hr
chr17q11	8.88345e-06	0.811959	8.81999e-05	2.89372	0.00936235	0.588256	8.19988e-07	6.32595	0.0023785	1.99332
chr11p14	0.000100793	1.33708	0.000216932	2.73096	0.0129535	0.60177	1.12363e-06	6.16957	6.174e-08	3.09314
chr11q23	0.000238252	0.879577	5.79601e-05	3.05277	0.00514373	0.559869	2.17206e-05	5.07742	2.50018e-09	3.94009
chr19q12	0.00109493	1.31787	0.000211201	2.84114	0.0221283	0.629759	2.48881e-06	5.89388	0.00749428	1.92165
chr17p13	0.00305966	0.912748	4.21454e-05	3.08039	0.00848984	0.585274	7.18796e-06	5.50009	9.12114e-07	2.78802
chr17p12	0.0444794	0.87887	4.9548e-05	3.08606	0.0258267	0.63758	3.13712e-06	5.81631	1.57266e-06	2.77863
chr17p11	0.0474863	0.915949	2.17114e-05	3.20436	0.0251897	0.636953	3.16238e-06	5.78692	1.04344e-06	2.81077

## Sheet: E-MTAB-179
	chr.p	chr.hr	age.p	age.hr	sex.p	sex.hr	stage.p	stage.hr	mycn.p	mycn.hr
chr17q11	0.0138947	0.840911	0.00141709	3.2399	6.8435e-05	0.314635	0.000359594	5.30005	6.11885e-06	4.13169
chr11p14	0.0464918	1.29048	0.00314501	2.95142	0.000470224	0.371464	0.000421458	5.17994	0.000246364	3.64581
chr11q23	0.00562026	0.867505	0.0027879	3.11877	0.000165611	0.344486	0.00380406	4.09156	2.57934e-09	6.81182
chr19q12	0.019793	1.31352	0.0035937	2.97744	6.75818e-05	0.315878	0.000599284	5.06954	3.08639e-07	4.70116
chr17p13	0.0356283	0.893672	0.00571689	2.86419	0.000115303	0.334553	0.00158135	4.52537	1.51506e-08	5.42232
chr17p12	0.000440874	0.577717	0.0118776	2.64103	6.77714e-05	0.320303	0.00303782	4.19885	1.37378e-06	4.12483
chr17p11	0.0071742	0.821135	0.00257395	3.07935	8.09801e-05	0.323566	0.00488748	3.90902	3.20512e-07	4.61419
