# Supplementary material for: Systematic computational identification of prognostic cytogenetic markers in neuroblastoma
Source: BMC Med Genomics. 2019 Dec 12;12:192. doi: 10.1186/s12920-019-0620-6 (PMC6909636; doi:10.1186/s12920-019-0620-6)
Supplement: Supplementary file 7 — Additional file 7: Table S7. Ten prognosis-associated chromosome bands on the Pugh dataset. [file 12920_2019_620_MOESM7_ESM.xlsx]

## Sheet: ICGC_TARGET
	qval	hr
chr2q23	3.18124e-05	0.754769
chr2q24	0.00920381	0.824656
chr6q13	1.62033e-05	0.689363
chr6q15	0.000242916	0.796081
chr6q22	0.000259839	0.822958
chr6q25	0.00940034	0.851672
chr7p15	0.00566428	0.828024
chr7p14	0.0349441	0.807446
chr7q31	0.000864506	0.839473
chr14q11	0.0450075	1.14931
