# Supplementary material for: Systematic computational identification of prognostic cytogenetic markers in neuroblastoma
Source: BMC Med Genomics. 2019 Dec 12;12:192. doi: 10.1186/s12920-019-0620-6 (PMC6909636; doi:10.1186/s12920-019-0620-6)
Supplement: Supplementary file 8 — Additional file 8: Table S8. Dataset summary. [file 12920_2019_620_MOESM8_ESM.xlsx]

## Sheet: Neuroblastoma datasets
Additional Table S8: Neuroblastoma datasets.
ID	Experiment type	Platform/Array	# Genes	Author	PMID	Survival	#Samples	CNV
GSE62564	RNA-seq	GPL11154	20732	Su Z	25633159	OS	498	N
E-MTAB-179	Microarry	A-MEXP-1746	19860	Oberthuer A	20676065	OS	478	N
TARGET_NB	Microarry	Affymetrix Exon ST	14920	Pugh TG	23334666	OS	249	Segmental
GSE45478	Microarry	GPL4093	16492	Kocak H	23579273	N	122	Segmental
*OS, overall survival; N, none
